# Supplementary material for: Iron–sulfur clusters have no right angles
Source: Acta Crystallogr D Struct Biol. 2019 Jan 4;75(Pt 1):16–20. doi: 10.1107/S205979831801519X (PMC6333285; doi:10.1107/S205979831801519X)
Supplement: Supplementary file 1 [file d-75-00016-sup1.txt]

PDB code	Resolution	Chain	Resid	Alt.Loc.	FE1-S2 ideal	FE1-S2 model	FE1-S3 ideal	FE1-S3 model	FE1-S4 ideal	FE1-S4 model	FE2-S1 ideal	FE2-S1 model	FE2-S3 ideal	FE2-S3 model	FE2-S4 ideal	FE2-S4 model	FE3-S1 ideal	FE3-S1 model	FE3-S2 ideal	FE3-S2 model	FE3-S4 ideal	FE3-S4 model	FE4-S1 ideal	FE4-S1 model	FE4-S2 ideal	FE4-S2 model	FE4-S3 ideal	FE4-S3 model	FE1-FE2-S3 ideal	FE1-FE2-S3 model	FE1-FE2-S4 ideal	FE1-FE2-S4 model	FE1-FE3-S2 ideal	FE1-FE3-S2 model	FE1-FE3-S4 ideal	FE1-FE3-S4 model	FE1-FE4-S2 ideal	FE1-FE4-S2 model	FE1-FE4-S3 ideal	FE1-FE4-S3 model	FE1-S2-S3 ideal	FE1-S2-S3 model	FE1-S2-S4 ideal	FE1-S2-S4 model	FE1-S3-S4 ideal	FE1-S3-S4 model	FE2-FE3-S1 ideal	FE2-FE3-S1 model	FE2-FE3-S4 ideal
1aa6	2.29145	A	800		2.280	2.264	2.280	2.282	2.280	2.279	2.280	2.266	2.280	2.277	2.280	2.285	2.280	2.274	2.280	2.275	2.280	2.279	2.280	2.291	2.280	2.277	2.280	2.198	73.70	73.70	73.70	73.59	73.70	73.95	73.70	73.58	73.70	70.90	73.70	71.97	104.10	105.16	104.10	104.12	104.10	104.10	73.70	73.94	73.70
1ao0	2.80006	B	466		2.280	2.277	2.280	2.281	2.280	2.280	2.280	2.280	2.280	2.280	2.280	2.280	2.280	2.278	2.280	2.280	2.280	2.279	2.280	2.281	2.280	2.278	2.280	2.279	73.70	73.69	73.70	73.70	73.70	73.72	73.70	73.68	73.70	73.83	73.70	73.66	104.10	103.97	104.10	103.92	104.10	104.18	73.70	73.60	73.70
1b0y	0.929652	A	87		2.280	2.240	2.280	2.299	2.280	2.311	2.280	2.261	2.280	2.297	2.280	2.287	2.280	2.316	2.280	2.300	2.280	2.220	2.280	2.301	2.280	2.311	2.280	2.231	73.70	72.72	73.70	72.69	73.70	73.47	73.70	73.62	73.70	72.97	73.70	73.37	104.10	104.62	104.10	103.52	104.10	105.01	73.70	72.41	73.70
1blu	2.10248	A	102		2.280	2.279	2.280	2.278	2.280	2.281	2.280	2.278	2.280	2.275	2.280	2.281	2.280	2.277	2.280	2.280	2.280	2.276	2.280	2.279	2.280	2.282	2.280	2.277	73.70	73.81	73.70	73.62	73.70	73.78	73.70	73.70	73.70	73.70	73.70	73.84	104.10	104.15	104.10	104.17	104.10	104.13	73.70	73.71	73.70
1cku	1.19866	B	87		2.280	2.243	2.280	2.310	2.280	2.302	2.280	2.253	2.280	2.302	2.280	2.321	2.280	2.312	2.280	2.290	2.280	2.282	2.280	2.292	2.280	2.306	2.280	2.271	73.70	72.38	73.70	72.36	73.70	73.41	73.70	72.48	73.70	72.73	73.70	72.80	104.10	105.09	104.10	104.83	104.10	105.47	73.70	73.57	73.70
1d3w	1.70003	A	107		2.280	2.256	2.280	2.257	2.280	2.307	2.280	2.343	2.280	2.260	2.280	2.229	2.280	2.273	2.280	2.305	2.280	2.265	2.280	2.313	2.280	2.256	2.280	2.284	73.70	73.92	73.70	73.54	73.70	74.63	73.70	74.42	73.70	74.03	73.70	73.48	104.10	104.90	104.10	103.57	104.10	103.18	73.70	72.92	73.70
1dj7	1.49904	A	120		2.280	2.248	2.280	2.318	2.280	2.299	2.280	2.224	2.280	2.307	2.280	2.325	2.280	2.372	2.280	2.287	2.280	2.271	2.280	2.355	2.280	2.202	2.280	2.238	73.70	70.98	73.70	71.02	73.70	73.21	73.70	72.56	73.70	75.67	73.70	73.58	104.10	101.74	104.10	105.54	104.10	106.68	73.70	71.24	73.70
1djn	2.22743	B	1801		2.280	2.288	2.280	2.282	2.280	2.262	2.280	2.272	2.280	2.279	2.280	2.261	2.280	2.307	2.280	2.309	2.280	2.293	2.280	2.284	2.280	2.295	2.280	2.281	73.70	73.83	73.70	74.33	73.70	73.73	73.70	74.06	73.70	73.46	73.70	73.44	104.10	103.70	104.10	105.22	104.10	104.08	73.70	73.61	73.70
1djq	2.22644	B	1801		2.280	2.280	2.280	2.278	2.280	2.278	2.280	2.275	2.280	2.274	2.280	2.280	2.280	2.279	2.280	2.269	2.280	2.279	2.280	2.285	2.280	2.276	2.280	2.280	73.70	73.85	73.70	73.68	73.70	73.18	73.70	72.89	73.70	73.59	73.70	73.72	104.10	104.05	104.10	104.29	104.10	104.11	73.70	73.60	73.70
1dur	1.87245	A	56		2.280	2.276	2.280	2.278	2.280	2.284	2.280	2.264	2.280	2.285	2.280	2.276	2.280	2.280	2.280	2.276	2.280	2.283	2.280	2.289	2.280	2.287	2.280	2.284	73.70	73.65	73.70	74.04	73.70	72.67	73.70	73.26	73.70	74.33	73.70	73.78	104.10	104.14	104.10	103.19	104.10	104.19	73.70	73.85	73.70
1f5b	1.62	A	201		2.280	2.309	2.280	2.280	2.280	2.221	2.280	2.282	2.280	2.256	2.280	2.238	2.280	2.277	2.280	2.285	2.280	2.285	2.280	2.264	2.280	2.297	2.280	2.258	73.70	72.95	73.70	74.43	73.70	73.14	73.70	74.79	73.70	71.85	73.70	73.09	104.10	105.08	104.10	104.56	104.10	103.77	73.70	73.40	73.70
1f5c	1.75003	A	201		2.280	2.284	2.280	2.283	2.280	2.286	2.280	2.304	2.280	2.252	2.280	2.305	2.280	2.258	2.280	2.261	2.280	2.323	2.280	2.231	2.280	2.288	2.280	2.285	73.70	73.15	73.70	72.10	73.70	73.35	73.70	72.16	73.70	72.15	73.70	72.22	104.10	105.79	104.10	104.84	104.10	104.71	73.70	73.76	73.70
1fdi	2.8979	A	800		2.280	2.281	2.280	2.301	2.280	2.245	2.280	2.271	2.280	2.250	2.280	2.347	2.280	2.293	2.280	2.274	2.280	2.225	2.280	2.271	2.280	2.268	2.280	2.308	73.70	73.35	73.70	72.57	73.70	74.25	73.70	75.91	73.70	74.28	73.70	73.14	104.10	103.84	104.10	102.66	104.10	105.62	73.70	74.55	73.70
1fdn	1.8413	A	56		2.280	2.288	2.280	2.276	2.280	2.266	2.280	2.290	2.280	2.281	2.280	2.278	2.280	2.287	2.280	2.268	2.280	2.270	2.280	2.305	2.280	2.284	2.280	2.262	73.70	72.81	73.70	74.18	73.70	73.22	73.70	73.99	73.70	73.17	73.70	72.88	104.10	103.01	104.10	104.59	104.10	104.43	73.70	74.13	73.70
1fdo	2.8008	A	800		2.280	2.290	2.280	2.265	2.280	2.280	2.280	2.279	2.280	2.254	2.280	2.267	2.280	2.281	2.280	2.303	2.280	2.271	2.280	2.277	2.280	2.288	2.280	2.272	73.70	74.94	73.70	74.39	73.70	72.39	73.70	73.18	73.70	72.95	73.70	73.74	104.10	104.75	104.10	105.11	104.10	102.79	73.70	73.51	73.70
1gt8	3.3001	B	1026		2.280	2.280	2.280	2.280	2.280	2.280	2.280	2.280	2.280	2.280	2.280	2.280	2.280	2.280	2.280	2.280	2.280	2.280	2.280	2.280	2.280	2.280	2.280	2.280	73.70	73.71	73.70	73.71	73.70	73.70	73.70	73.69	73.70	73.70	73.70	73.71	104.10	104.10	104.10	104.09	104.10	104.10	73.70	73.69	73.70
1h7w	1.9	B	1028		2.280	2.281	2.280	2.281	2.280	2.279	2.280	2.284	2.280	2.282	2.280	2.286	2.280	2.281	2.280	2.278	2.280	2.281	2.280	2.283	2.280	2.284	2.280	2.281	73.70	73.75	73.70	73.87	73.70	73.78	73.70	73.80	73.70	73.72	73.70	73.54	104.10	104.20	104.10	104.06	104.10	104.26	73.70	73.67	73.70
1h7x	2.00764	B	1028		2.280	2.279	2.280	2.281	2.280	2.279	2.280	2.280	2.280	2.280	2.280	2.280	2.280	2.280	2.280	2.280	2.280	2.280	2.280	2.279	2.280	2.281	2.280	2.279	73.70	73.68	73.70	73.63	73.70	73.71	73.70	73.73	73.70	73.73	73.70	73.76	104.10	104.09	104.10	104.13	104.10	104.07	73.70	73.72	73.70
1hlq	1.45379	B	1076		2.280	2.276	2.280	2.276	2.280	2.286	2.280	2.277	2.280	2.291	2.280	2.280	2.280	2.293	2.280	2.272	2.280	2.261	2.280	2.274	2.280	2.298	2.280	2.234	73.70	72.65	73.70	73.03	73.70	74.22	73.70	73.91	73.70	72.61	73.70	73.60	104.10	104.14	104.10	103.49	104.10	104.44	73.70	72.82	73.70
1iqz	0.925444	A	82		2.280	2.294	2.280	2.283	2.280	2.272	2.280	2.285	2.280	2.276	2.280	2.303	2.280	2.309	2.280	2.287	2.280	2.289	2.280	2.274	2.280	2.311	2.280	2.304	73.70	73.34	73.70	73.04	73.70	73.31	73.70	73.70	73.70	72.30	73.70	72.65	104.10	106.26	104.10	103.98	104.10	104.62	73.70	72.45	73.70
1ir0	1.00212	A	82		2.280	2.319	2.280	2.295	2.280	2.271	2.280	2.304	2.280	2.257	2.280	2.328	2.280	2.333	2.280	2.274	2.280	2.309	2.280	2.259	2.280	2.326	2.280	2.307	73.70	73.39	73.70	72.49	73.70	73.64	73.70	73.90	73.70	71.28	73.70	72.06	104.10	107.01	104.10	103.40	104.10	104.76	73.70	73.18	73.70
1iua	0.801074	A	84		2.280	2.268	2.280	2.295	2.280	2.287	2.280	2.240	2.280	2.306	2.280	2.307	2.280	2.310	2.280	2.297	2.280	2.231	2.280	2.296	2.280	2.314	2.280	2.229	73.70	72.21	73.70	72.33	73.70	72.86	73.70	73.75	73.70	72.10	73.70	73.18	104.10	104.76	104.10	103.55	104.10	106.31	73.70	72.79	73.70
1kea	2.00507	A	300		2.280	2.276	2.280	2.272	2.280	2.295	2.280	2.281	2.280	2.294	2.280	2.269	2.280	2.275	2.280	2.290	2.280	2.277	2.280	2.294	2.280	2.271	2.280	2.280	73.70	73.60	73.70	73.61	73.70	73.90	73.70	73.81	73.70	73.63	73.70	73.54	104.10	104.39	104.10	103.94	104.10	104.17	73.70	73.47	73.70
1kqf	1.60001	B	807		2.280	2.292	2.280	2.273	2.280	2.277	2.280	2.270	2.280	2.289	2.280	2.285	2.280	2.288	2.280	2.272	2.280	2.264	2.280	2.273	2.280	2.318	2.280	2.286	73.70	73.58	73.70	73.96	73.70	73.75	73.70	74.01	73.70	73.90	73.70	73.17	104.10	103.85	104.10	104.55	104.10	104.14	73.70	73.97	73.70
1o94	2.0	A	1732		2.280	2.278	2.280	2.287	2.280	2.279	2.280	2.287	2.280	2.278	2.280	2.284	2.280	2.283	2.280	2.281	2.280	2.284	2.280	2.277	2.280	2.284	2.280	2.283	73.70	73.74	73.70	73.76	73.70	73.77	73.70	73.80	73.70	73.57	73.70	73.47	104.10	104.62	104.10	104.11	104.10	103.87	73.70	73.54	73.70
1o95	3.70001	B	1732		2.280	2.279	2.280	2.280	2.280	2.280	2.280	2.280	2.280	2.280	2.280	2.280	2.280	2.280	2.280	2.279	2.280	2.280	2.280	2.280	2.280	2.280	2.280	2.280	73.70	73.74	73.70	73.74	73.70	73.79	73.70	73.74	73.70	73.80	73.70	73.78	104.10	104.12	104.10	104.08	104.10	104.09	73.70	73.63	73.70
1ogy	3.19571	E	1801		2.280	2.280	2.280	2.279	2.280	2.280	2.280	2.280	2.280	2.280	2.280	2.279	2.280	2.280	2.280	2.280	2.280	2.279	2.280	2.280	2.280	2.280	2.280	2.280	73.70	73.69	73.70	73.63	73.70	73.71	73.70	73.72	73.70	73.67	73.70	73.76	104.10	104.11	104.10	104.12	104.10	104.06	73.70	73.72	73.70
1olt	2.06639	A	500		2.280	2.260	2.280	2.276	2.280	2.347	2.280	2.298	2.280	2.315	2.280	2.312	2.280	2.268	2.280	2.271	2.280	2.285	2.280	2.299	2.280	2.247	2.280	2.286	73.70	77.89	73.70	76.55	73.70	76.30	73.70	74.34	73.70	73.41	73.70	72.38	104.10	105.67	104.10	102.07	104.10	100.35	73.70	75.00	73.70
1orn	1.7027	A	300		2.280	2.302	2.280	2.279	2.280	2.282	2.280	2.285	2.280	2.320	2.280	2.198	2.280	2.240	2.280	2.293	2.280	2.318	2.280	2.279	2.280	2.296	2.280	2.302	73.70	71.61	73.70	73.78	73.70	71.01	73.70	70.92	73.70	70.83	73.70	71.13	104.10	106.75	104.10	107.76	104.10	103.14	73.70	73.49	73.70
1orp	2.20003	A	300		2.280	2.283	2.280	2.279	2.280	2.281	2.280	2.284	2.280	2.284	2.280	2.279	2.280	2.275	2.280	2.278	2.280	2.283	2.280	2.283	2.280	2.280	2.280	2.280	73.70	73.75	73.70	73.81	73.70	73.71	73.70	73.64	73.70	73.66	73.70	73.73	104.10	104.17	104.10	104.10	104.10	104.18	73.70	73.67	73.70
1p59	2.42749	A	300		2.280	2.349	2.280	2.246	2.280	2.280	2.280	2.279	2.280	2.206	2.280	2.249	2.280	2.254	2.280	2.275	2.280	2.278	2.280	2.320	2.280	2.222	2.280	2.246	73.70	74.55	73.70	73.08	73.70	74.81	73.70	76.08	73.70	72.97	73.70	74.52	104.10	102.57	104.10	101.53	104.10	102.96	73.70	73.09	73.70
1ps9	2.18834	A	700		2.280	2.271	2.280	2.272	2.280	2.283	2.280	2.279	2.280	2.283	2.280	2.273	2.280	2.282	2.280	2.288	2.280	2.270	2.280	2.284	2.280	2.274	2.280	2.283	73.70	73.79	73.70	73.77	73.70	73.09	73.70	73.22	73.70	73.49	73.70	73.32	104.10	104.58	104.10	104.85	104.10	104.03	73.70	73.72	73.70
1q16	1.9	B	1404		2.280	2.265	2.280	2.266	2.280	2.286	2.280	2.281	2.280	2.275	2.280	2.280	2.280	2.282	2.280	2.268	2.280	2.279	2.280	2.275	2.280	2.288	2.280	2.273	73.70	74.58	73.70	73.70	73.70	73.04	73.70	72.93	73.70	72.08	73.70	74.91	104.10	103.70	104.10	104.04	104.10	103.73	73.70	73.49	73.70
1r30	3.40014	A	401		2.280	2.281	2.280	2.280	2.280	2.281	2.280	2.280	2.280	2.279	2.280	2.279	2.280	2.278	2.280	2.280	2.280	2.281	2.280	2.281	2.280	2.280	2.280	2.280	73.70	73.75	73.70	73.71	73.70	73.66	73.70	73.81	73.70	73.73	73.70	73.75	104.10	104.12	104.10	104.11	104.10	104.13	73.70	73.64	73.70
1rgv	2.90065	A	102		2.280	2.285	2.280	2.275	2.280	2.280	2.280	2.288	2.280	2.274	2.280	2.270	2.280	2.284	2.280	2.282	2.280	2.277	2.280	2.276	2.280	2.281	2.280	2.281	73.70	73.75	73.70	73.47	73.70	73.70	73.70	73.88	73.70	73.49	73.70	73.67	104.10	104.33	104.10	103.95	104.10	104.03	73.70	73.86	73.70
1rrq	2.22505	A	400		2.280	2.265	2.280	2.297	2.280	2.280	2.280	2.259	2.280	2.289	2.280	2.292	2.280	2.289	2.280	2.275	2.280	2.263	2.280	2.276	2.280	2.295	2.280	2.256	73.70	73.96	73.70	74.22	73.70	73.77	73.70	73.71	73.70	73.18	73.70	73.29	104.10	104.58	104.10	104.08	104.10	103.63	73.70	73.55	73.70
1ru3	2.20033	A	733		2.280	2.296	2.280	2.282	2.280	2.300	2.280	2.276	2.280	2.286	2.280	2.281	2.280	2.309	2.280	2.305	2.280	2.280	2.280	2.289	2.280	2.294	2.280	2.312	73.70	73.72	73.70	73.49	73.70	75.57	73.70	75.99	73.70	75.28	73.70	75.20	104.10	103.64	104.10	102.00	104.10	104.40	73.70	74.18	73.70
1siw	2.20004	B	804		2.280	2.280	2.280	2.282	2.280	2.277	2.280	2.281	2.280	2.281	2.280	2.278	2.280	2.279	2.280	2.282	2.280	2.282	2.280	2.280	2.280	2.280	2.280	2.280	73.70	73.55	73.70	73.81	73.70	73.87	73.70	73.67	73.70	73.61	73.70	73.57	104.10	104.27	104.10	104.02	104.10	104.19	73.70	73.87	73.70
1tv7	2.80036	A	1402		2.280	2.278	2.280	2.283	2.280	2.277	2.280	2.280	2.280	2.280	2.280	2.280	2.280	2.279	2.280	2.285	2.280	2.280	2.280	2.277	2.280	2.278	2.280	2.279	73.70	73.52	73.70	73.70	73.70	73.74	73.70	73.65	73.70	73.77	73.70	73.59	104.10	104.18	104.10	104.11	104.10	104.14	73.70	73.67	73.70
1tv8	2.20455	A	1401		2.280	2.277	2.280	2.281	2.280	2.283	2.280	2.279	2.280	2.281	2.280	2.282	2.280	2.279	2.280	2.281	2.280	2.278	2.280	2.280	2.280	2.279	2.280	2.280	73.70	73.83	73.70	73.74	73.70	73.67	73.70	73.63	73.70	73.73	73.70	73.70	104.10	104.12	104.10	104.13	104.10	104.11	73.70	73.63	73.70
1u8v	1.61849	B	491		2.280	2.287	2.280	2.263	2.280	2.274	2.280	2.260	2.280	2.287	2.280	2.290	2.280	2.285	2.280	2.281	2.280	2.278	2.280	2.242	2.280	2.285	2.280	2.278	73.70	73.08	73.70	72.79	73.70	73.99	73.70	72.50	73.70	74.85	73.70	72.15	104.10	102.94	104.10	105.24	104.10	103.73	73.70	72.51	73.70
1ui1	2.80074	A	210		2.280	2.284	2.280	2.281	2.280	2.272	2.280	2.272	2.280	2.283	2.280	2.284	2.280	2.276	2.280	2.293	2.280	2.273	2.280	2.269	2.280	2.285	2.280	2.280	73.70	74.20	73.70	74.35	73.70	73.77	73.70	74.35	73.70	74.60	73.70	74.72	104.10	103.24	104.10	103.94	104.10	103.86	73.70	73.06	73.70
1wei	1.45177	A	300		2.280	2.277	2.280	2.281	2.280	2.281	2.280	2.277	2.280	2.277	2.280	2.279	2.280	2.277	2.280	2.281	2.280	2.280	2.280	2.285	2.280	2.274	2.280	2.276	73.70	73.75	73.70	73.71	73.70	73.47	73.70	73.41	73.70	73.87	73.70	73.74	104.10	103.78	104.10	104.82	104.10	103.86	73.70	74.04	73.70
1xcp	3.20023	B	1290		2.280	2.280	2.280	2.280	2.280	2.279	2.280	2.280	2.280	2.280	2.280	2.281	2.280	2.281	2.280	2.280	2.280	2.278	2.280	2.280	2.280	2.281	2.280	2.278	73.70	73.70	73.70	73.70	73.70	73.68	73.70	73.74	73.70	73.67	73.70	73.74	104.10	104.11	104.10	104.13	104.10	104.19	73.70	73.74	73.70
1xd8	2.70008	A	290		2.280	2.279	2.280	2.281	2.280	2.278	2.280	2.272	2.280	2.283	2.280	2.280	2.280	2.273	2.280	2.283	2.280	2.280	2.280	2.297	2.280	2.279	2.280	2.265	73.70	73.70	73.70	73.82	73.70	73.46	73.70	73.55	73.70	72.98	73.70	73.21	104.10	104.79	104.10	104.38	104.10	103.94	73.70	73.50	73.70
1xd9	2.70018	A	290		2.280	2.286	2.280	2.298	2.280	2.287	2.280	2.267	2.280	2.290	2.280	2.286	2.280	2.282	2.280	2.277	2.280	2.274	2.280	2.280	2.280	2.285	2.280	2.273	73.70	72.99	73.70	73.25	73.70	73.58	73.70	73.61	73.70	73.09	73.70	73.10	104.10	104.46	104.10	103.89	104.10	104.70	73.70	74.38	73.70
1xdb	2.79999	A	290		2.280	2.280	2.280	2.283	2.280	2.275	2.280	2.276	2.280	2.282	2.280	2.279	2.280	2.277	2.280	2.282	2.280	2.278	2.280	2.280	2.280	2.278	2.280	2.280	73.70	73.46	73.70	73.68	73.70	73.55	73.70	73.70	73.70	74.07	73.70	73.98	104.10	103.66	104.10	104.38	104.10	104.41	73.70	73.76	73.70
1y4z	2.00001	A	1801		2.280	2.278	2.280	2.285	2.280	2.280	2.280	2.286	2.280	2.282	2.280	2.283	2.280	2.281	2.280	2.289	2.280	2.284	2.280	2.284	2.280	2.278	2.280	2.283	73.70	73.72	73.70	73.59	73.70	73.94	73.70	74.02	73.70	73.78	73.70	74.10	104.10	104.00	104.10	103.96	104.10	103.97	73.70	73.92	73.70
1y5i	1.90588	B	1802		2.280	2.290	2.280	2.277	2.280	2.274	2.280	2.288	2.280	2.283	2.280	2.267	2.280	2.254	2.280	2.278	2.280	2.315	2.280	2.285	2.280	2.286	2.280	2.264	73.70	73.19	73.70	73.62	73.70	73.70	73.70	74.03	73.70	73.74	73.70	73.82	104.10	103.23	104.10	103.63	104.10	103.97	73.70	73.01	73.70
1y5l	2.50001	B	1802		2.280	2.285	2.280	2.279	2.280	2.277	2.280	2.294	2.280	2.280	2.280	2.283	2.280	2.279	2.280	2.278	2.280	2.280	2.280	2.281	2.280	2.282	2.280	2.282	73.70	73.72	73.70	73.77	73.70	73.82	73.70	73.70	73.70	73.57	73.70	73.74	104.10	104.44	104.10	104.12	104.10	104.15	73.70	74.00	73.70
1y5n	2.50021	B	1803		2.280	2.284	2.280	2.283	2.280	2.279	2.280	2.282	2.280	2.278	2.280	2.279	2.280	2.277	2.280	2.283	2.280	2.281	2.280	2.280	2.280	2.287	2.280	2.279	73.70	73.78	73.70	73.69	73.70	73.44	73.70	73.41	73.70	73.71	73.70	73.83	104.10	103.99	104.10	104.48	104.10	104.14	73.70	73.55	73.70
1yq4	2.19936	B	1003		2.280	2.266	2.280	2.273	2.280	2.288	2.280	2.262	2.280	2.294	2.280	2.280	2.280	2.280	2.280	2.288	2.280	2.267	2.280	2.294	2.280	2.270	2.280	2.270	73.70	73.94	73.70	73.92	73.70	73.91	73.70	73.91	73.70	73.39	73.70	73.26	104.10	104.74	104.10	103.88	104.10	104.06	73.70	73.50	73.70
1zj8	2.59007	B	1556		2.280	2.281	2.280	2.283	2.280	2.282	2.280	2.283	2.280	2.281	2.280	2.283	2.280	2.269	2.280	2.276	2.280	2.286	2.280	2.287	2.280	2.279	2.280	2.282	73.70	73.78	73.70	73.71	73.70	73.58	73.70	73.39	73.70	73.50	73.70	73.40	104.10	104.41	104.10	104.47	104.10	104.05	73.70	74.48	73.70
1zj9	2.89995	B	1556		2.280	2.279	2.280	2.277	2.280	2.281	2.280	2.276	2.280	2.278	2.280	2.282	2.280	2.268	2.280	2.280	2.280	2.279	2.280	2.269	2.280	2.283	2.280	2.280	73.70	73.87	73.70	73.90	73.70	73.84	73.70	73.78	73.70	73.77	73.70	73.88	104.10	104.19	104.10	104.20	104.10	103.94	73.70	74.10	73.70
1zp0	3.50694	B	303		2.280	2.279	2.280	2.280	2.280	2.280	2.280	2.279	2.280	2.280	2.280	2.280	2.280	2.280	2.280	2.280	2.280	2.280	2.280	2.280	2.280	2.280	2.280	2.279	73.70	73.71	73.70	73.70	73.70	73.74	73.70	73.73	73.70	73.71	73.70	73.72	104.10	104.15	104.10	104.15	104.10	104.19	73.70	73.76	73.70
2a5h	2.10652	C	418		2.280	2.282	2.280	2.279	2.280	2.279	2.280	2.276	2.280	2.276	2.280	2.283	2.280	2.281	2.280	2.285	2.280	2.274	2.280	2.278	2.280	2.278	2.280	2.279	73.70	73.72	73.70	73.67	73.70	74.33	73.70	74.33	73.70	74.03	73.70	73.40	104.10	104.56	104.10	103.45	104.10	103.95	73.70	73.79	73.70
2akj	2.80001	A	563		2.280	2.283	2.280	2.263	2.280	2.266	2.280	2.268	2.280	2.301	2.280	2.242	2.280	2.352	2.280	2.152	2.280	2.313	2.280	2.281	2.280	2.261	2.280	2.284	73.70	73.80	73.70	74.86	73.70	72.45	73.70	69.90	73.70	74.28	73.70	74.26	104.10	103.22	104.10	106.00	104.10	103.50	73.70	73.60	73.70
2ams	1.35242	A	84		2.280	2.253	2.280	2.299	2.280	2.291	2.280	2.258	2.280	2.298	2.280	2.284	2.280	2.302	2.280	2.291	2.280	2.240	2.280	2.290	2.280	2.291	2.280	2.228	73.70	72.32	73.70	72.73	73.70	73.37	73.70	73.62	73.70	73.22	73.70	73.52	104.10	103.83	104.10	103.95	104.10	105.52	73.70	72.96	73.70
2b3x	2.54032	A	1000		2.280	2.280	2.280	2.286	2.280	2.278	2.280	2.282	2.280	2.277	2.280	2.281	2.280	2.283	2.280	2.280	2.280	2.276	2.280	2.277	2.280	2.285	2.280	2.281	73.70	73.65	73.70	73.73	73.70	73.86	73.70	73.97	73.70	73.75	73.70	73.70	104.10	104.20	104.10	103.96	104.10	104.10	73.70	73.77	73.70
2b3y	1.85002	A	1000		2.280	2.274	2.280	2.278	2.280	2.283	2.280	2.272	2.280	2.303	2.280	2.280	2.280	2.277	2.280	2.290	2.280	2.269	2.280	2.286	2.280	2.282	2.280	2.253	73.70	73.22	73.70	73.47	73.70	73.70	73.70	73.87	73.70	73.91	73.70	73.37	104.10	104.38	104.10	104.57	104.10	104.95	73.70	73.62	73.70
2b76	3.3	N	246		2.280	2.280	2.280	2.280	2.280	2.279	2.280	2.279	2.280	2.280	2.280	2.280	2.280	2.280	2.280	2.281	2.280	2.278	2.280	2.280	2.280	2.280	2.280	2.278	73.70	73.72	73.70	73.72	73.70	73.68	73.70	73.75	73.70	73.71	73.70	73.75	104.10	104.13	104.10	104.11	104.10	104.11	73.70	73.70	73.70
2bs3	2.19213	E	1242		2.280	2.284	2.280	2.280	2.280	2.281	2.280	2.269	2.280	2.271	2.280	2.289	2.280	2.288	2.280	2.281	2.280	2.270	2.280	2.276	2.280	2.285	2.280	2.273	73.70	74.19	73.70	73.83	73.70	73.69	73.70	73.55	73.70	73.38	73.70	73.15	104.10	104.50	104.10	103.62	104.10	104.04	73.70	74.13	73.70
2c3m	1.8404	A	2233		2.280	2.282	2.280	2.280	2.280	2.273	2.280	2.282	2.280	2.283	2.280	2.281	2.280	2.277	2.280	2.280	2.280	2.282	2.280	2.282	2.280	2.280	2.280	2.282	73.70	73.62	73.70	73.41	73.70	73.63	73.70	73.60	73.70	72.87	73.70	73.93	104.10	104.53	104.10	104.04	104.10	104.12	73.70	73.33	73.70
2c3o	2.70481	A	2233		2.280	2.280	2.280	2.280	2.280	2.282	2.280	2.281	2.280	2.279	2.280	2.278	2.280	2.280	2.280	2.280	2.280	2.280	2.280	2.279	2.280	2.282	2.280	2.282	73.70	73.67	73.70	73.73	73.70	73.73	73.70	73.80	73.70	73.74	73.70	73.67	104.10	104.11	104.10	104.14	104.10	104.10	73.70	73.68	73.70
2c3p	2.33001	B	2234		2.280	2.281	2.280	2.282	2.280	2.280	2.280	2.279	2.280	2.282	2.280	2.281	2.280	2.280	2.280	2.278	2.280	2.279	2.280	2.278	2.280	2.280	2.280	2.280	73.70	73.75	73.70	73.72	73.70	73.66	73.70	73.62	73.70	73.84	73.70	73.81	104.10	104.12	104.10	104.11	104.10	104.09	73.70	73.68	73.70
2c3u	2.32318	B	2233		2.280	2.280	2.280	2.280	2.280	2.281	2.280	2.278	2.280	2.281	2.280	2.280	2.280	2.281	2.280	2.280	2.280	2.279	2.280	2.281	2.280	2.279	2.280	2.279	73.70	73.65	73.70	73.70	73.70	73.71	73.70	73.72	73.70	73.63	73.70	73.74	104.10	104.19	104.10	104.00	104.10	104.21	73.70	73.69	73.70
2c3y	1.91924	B	2235		2.280	2.287	2.280	2.283	2.280	2.282	2.280	2.273	2.280	2.281	2.280	2.278	2.280	2.286	2.280	2.278	2.280	2.279	2.280	2.281	2.280	2.278	2.280	2.287	73.70	73.70	73.70	73.97	73.70	73.85	73.70	73.70	73.70	73.89	73.70	73.98	104.10	103.88	104.10	104.15	104.10	103.81	73.70	73.75	73.70
2c42	1.78001	B	3233		2.280	2.275	2.280	2.283	2.280	2.272	2.280	2.291	2.280	2.277	2.280	2.279	2.280	2.280	2.280	2.273	2.280	2.281	2.280	2.273	2.280	2.275	2.280	2.280	73.70	73.65	73.70	73.93	73.70	73.70	73.70	74.04	73.70	73.75	73.70	74.38	104.10	103.60	104.10	104.16	104.10	104.49	73.70	73.22	73.70
2d3y	1.54906	A	220		2.280	2.272	2.280	2.303	2.280	2.280	2.280	2.281	2.280	2.261	2.280	2.281	2.280	2.292	2.280	2.284	2.280	2.279	2.280	2.265	2.280	2.293	2.280	2.290	73.70	73.44	73.70	73.49	73.70	73.02	73.70	72.97	73.70	73.55	73.70	73.02	104.10	104.64	104.10	105.20	104.10	103.40	73.70	73.30	73.70
2ddg	2.10001	A	220		2.280	2.287	2.280	2.306	2.280	2.339	2.280	2.277	2.280	2.297	2.280	2.314	2.280	2.319	2.280	2.280	2.280	2.273	2.280	2.298	2.280	2.276	2.280	2.288	73.70	77.18	73.70	76.19	73.70	76.71	73.70	75.80	73.70	74.84	73.70	74.25	104.10	103.50	104.10	100.66	104.10	101.09	73.70	74.49	73.70
2dem	1.95003	A	220		2.280	2.257	2.280	2.310	2.280	2.249	2.280	2.244	2.280	2.277	2.280	2.324	2.280	2.309	2.280	2.197	2.280	2.268	2.280	2.257	2.280	2.318	2.280	2.259	73.70	72.56	73.70	72.79	73.70	73.41	73.70	72.25	73.70	70.94	73.70	71.07	104.10	107.13	104.10	104.00	104.10	104.86	73.70	73.11	73.70
2dp6	1.79797	A	220		2.280	2.236	2.280	2.312	2.280	2.202	2.280	2.240	2.280	2.240	2.280	2.258	2.280	2.296	2.280	2.209	2.280	2.243	2.280	2.277	2.280	2.292	2.280	2.251	73.70	73.57	73.70	75.35	73.70	75.35	73.70	75.34	73.70	73.02	73.70	72.38	104.10	105.89	104.10	102.68	104.10	102.61	73.70	72.91	73.70
2e7z	1.26	A	800		2.280	2.239	2.280	2.285	2.280	2.317	2.280	2.258	2.280	2.316	2.280	2.311	2.280	2.321	2.280	2.326	2.280	2.246	2.280	2.332	2.280	2.333	2.280	2.224	73.70	72.77	73.70	72.27	73.70	72.60	73.70	72.63	73.70	72.57	73.70	73.75	104.10	104.50	104.10	105.12	104.10	105.80	73.70	72.31	73.70
2fb2	2.25003	A	401		2.280	2.281	2.280	2.280	2.280	2.280	2.280	2.279	2.280	2.281	2.280	2.279	2.280	2.280	2.280	2.282	2.280	2.277	2.280	2.279	2.280	2.280	2.280	2.281	73.70	73.64	73.70	73.65	73.70	73.73	73.70	73.70	73.70	73.61	73.70	73.65	104.10	104.03	104.10	104.06	104.10	104.03	73.70	73.64	73.70
2fb3	2.34869	A	401		2.280	2.278	2.280	2.285	2.280	2.277	2.280	2.279	2.280	2.280	2.280	2.273	2.280	2.280	2.280	2.281	2.280	2.281	2.280	2.281	2.280	2.279	2.280	2.279	73.70	73.63	73.70	73.65	73.70	73.59	73.70	73.66	73.70	73.81	73.70	73.71	104.10	104.07	104.10	103.92	104.10	104.19	73.70	73.74	73.70
2fdn	0.938572	A	62		2.280	2.297	2.280	2.286	2.280	2.297	2.280	2.288	2.280	2.271	2.280	2.289	2.280	2.310	2.280	2.280	2.280	2.263	2.280	2.272	2.280	2.305	2.280	2.277	73.70	73.00	73.70	72.45	73.70	73.34	73.70	73.81	73.70	73.27	73.70	73.09	104.10	105.18	104.10	104.18	104.10	104.73	73.70	72.87	73.70
2fgo	1.32004	A	202		2.280	2.251	2.280	2.283	2.280	2.300	2.280	2.291	2.280	2.288	2.280	2.289	2.280	2.272	2.280	2.311	2.280	2.312	2.280	2.288	2.280	2.274	2.280	2.296	73.70	74.09	73.70	73.40	73.70	71.63	73.70	74.64	73.70	74.62	73.70	73.15	104.10	104.38	104.10	104.06	104.10	103.25	73.70	74.32	73.70
2fla	0.899997	A	84		2.280	2.238	2.280	2.306	2.280	2.310	2.280	2.267	2.280	2.293	2.280	2.301	2.280	2.319	2.280	2.300	2.280	2.229	2.280	2.304	2.280	2.308	2.280	2.227	73.70	72.46	73.70	72.25	73.70	73.46	73.70	73.43	73.70	72.87	73.70	73.10	104.10	104.62	104.10	103.56	104.10	105.46	73.70	72.07	73.70
2fug	3.29993	L	784		2.280	2.280	2.280	2.280	2.280	2.280	2.280	2.280	2.280	2.280	2.280	2.280	2.280	2.280	2.280	2.280	2.280	2.280	2.280	2.280	2.280	2.280	2.280	2.280	73.70	73.70	73.70	73.70	73.70	73.69	73.70	73.70	73.70	73.70	73.70	73.70	104.10	104.10	104.10	104.11	104.10	104.09	73.70	73.70	73.70
2ivf	1.88007	A	1984		2.280	2.273	2.280	2.282	2.280	2.285	2.280	2.277	2.280	2.278	2.280	2.273	2.280	2.282	2.280	2.286	2.280	2.277	2.280	2.285	2.280	2.272	2.280	2.274	73.70	74.09	73.70	73.81	73.70	73.34	73.70	73.69	73.70	73.97	73.70	73.60	104.10	104.00	104.10	104.18	104.10	104.64	73.70	73.87	73.70
2jh3	1.9	B	650		2.280	2.265	2.280	2.277	2.280	2.285	2.280	2.278	2.280	2.296	2.280	2.274	2.280	2.269	2.280	2.282	2.280	2.274	2.280	2.270	2.280	2.277	2.280	2.277	73.70	73.63	73.70	73.06	73.70	74.23	73.70	73.67	73.70	73.30	73.70	73.71	104.10	104.32	104.10	104.10	104.10	104.19	73.70	73.74	73.70
2jir	2.35005	A	800		2.280	2.423	2.280	2.113	2.280	2.287	2.280	2.270	2.280	2.289	2.280	2.265	2.280	2.286	2.280	2.277	2.280	2.282	2.280	2.286	2.280	2.259	2.280	2.277	73.70	69.76	73.70	67.28	73.70	72.64	73.70	75.18	73.70	68.79	73.70	74.11	104.10	105.99	104.10	100.29	104.10	112.89	73.70	74.60	73.70
2nya	2.50001	A	2001		2.280	2.277	2.280	2.282	2.280	2.285	2.280	2.285	2.280	2.279	2.280	2.285	2.280	2.280	2.280	2.277	2.280	2.288	2.280	2.279	2.280	2.280	2.280	2.280	73.70	73.61	73.70	73.39	73.70	73.72	73.70	73.29	73.70	73.56	73.70	73.71	104.10	104.33	104.10	104.25	104.10	104.41	73.70	73.96	73.70
2pu9	1.65188	A	400		2.280	2.253	2.280	2.289	2.280	2.272	2.280	2.250	2.280	2.270	2.280	2.290	2.280	2.362	2.280	2.318	2.280	2.249	2.280	2.277	2.280	2.263	2.280	2.254	73.70	70.62	73.70	70.57	73.70	73.52	73.70	74.49	73.70	74.30	73.70	73.77	104.10	103.77	104.10	105.25	104.10	106.64	73.70	72.97	73.70
2puk	3.00001	A	1000		2.280	2.277	2.280	2.281	2.280	2.280	2.280	2.274	2.280	2.285	2.280	2.280	2.280	2.279	2.280	2.281	2.280	2.277	2.280	2.282	2.280	2.279	2.280	2.274	73.70	73.93	73.70	73.97	73.70	73.71	73.70	73.66	73.70	73.71	73.70	73.69	104.10	104.20	104.10	104.27	104.10	104.07	73.70	73.77	73.70
2puo	1.70059	A	202		2.280	2.255	2.280	2.237	2.280	2.341	2.280	2.247	2.280	2.270	2.280	2.316	2.280	2.284	2.280	2.325	2.280	2.265	2.280	2.291	2.280	2.228	2.280	2.247	73.70	73.76	73.70	71.03	73.70	74.57	73.70	74.07	73.70	73.72	73.70	73.70	104.10	104.29	104.10	103.95	104.10	105.12	73.70	74.62	73.70
2pvd	1.95271	A	202		2.280	2.307	2.280	2.265	2.280	2.297	2.280	2.271	2.280	2.270	2.280	2.300	2.280	2.251	2.280	2.299	2.280	2.266	2.280	2.301	2.280	2.255	2.280	2.273	73.70	73.41	73.70	72.27	73.70	74.30	73.70	75.11	73.70	71.96	73.70	72.40	104.10	105.00	104.10	102.44	104.10	105.36	73.70	75.57	73.70
2pvg	2.30105	A	400		2.280	2.270	2.280	2.255	2.280	2.331	2.280	2.279	2.280	2.291	2.280	2.258	2.280	2.282	2.280	2.291	2.280	2.263	2.280	2.277	2.280	2.287	2.280	2.285	73.70	76.30	73.70	75.44	73.70	76.20	73.70	75.53	73.70	73.40	73.70	73.69	104.10	105.72	104.10	101.23	104.10	101.29	73.70	73.03	73.70
2pvo	3.30078	A	300		2.280	2.282	2.280	2.275	2.280	2.283	2.280	2.281	2.280	2.279	2.280	2.282	2.280	2.280	2.280	2.281	2.280	2.282	2.280	2.282	2.280	2.281	2.280	2.279	73.70	73.89	73.70	73.66	73.70	73.88	73.70	73.83	73.70	73.62	73.70	73.79	104.10	104.30	104.10	103.94	104.10	104.17	73.70	73.72	73.70
2uza	2.42001	B	1233		2.280	2.281	2.280	2.277	2.280	2.280	2.280	2.280	2.280	2.281	2.280	2.277	2.280	2.282	2.280	2.281	2.280	2.280	2.280	2.280	2.280	2.282	2.280	2.279	73.70	73.80	73.70	73.69	73.70	73.73	73.70	73.74	73.70	73.65	73.70	73.73	104.10	104.18	104.10	104.12	104.10	104.14	73.70	73.68	73.70
2v4j	1.9601	B	502		2.280	2.280	2.280	2.280	2.280	2.280	2.280	2.282	2.280	2.280	2.280	2.282	2.280	2.281	2.280	2.280	2.280	2.280	2.280	2.282	2.280	2.279	2.280	2.280	73.70	73.78	73.70	73.70	73.70	73.74	73.70	73.75	73.70	73.73	73.70	73.62	104.10	104.25	104.10	104.08	104.10	104.07	73.70	73.71	73.70
2vkr	2.01028	F	105		2.280	2.280	2.280	2.280	2.280	2.280	2.280	2.279	2.280	2.280	2.280	2.280	2.280	2.279	2.280	2.280	2.280	2.281	2.280	2.280	2.280	2.280	2.280	2.280	73.70	73.71	73.70	73.72	73.70	73.78	73.70	73.74	73.70	73.77	73.70	73.76	104.10	104.07	104.10	104.18	104.10	104.14	73.70	73.71	73.70
2vpw	3.00001	F	1194		2.280	2.280	2.280	2.281	2.280	2.280	2.280	2.280	2.280	2.280	2.280	2.280	2.280	2.280	2.280	2.280	2.280	2.281	2.280	2.280	2.280	2.279	2.280	2.280	73.70	73.70	73.70	73.72	73.70	73.68	73.70	73.73	73.70	73.71	73.70	73.70	104.10	104.12	104.10	104.08	104.10	104.10	73.70	73.69	73.70
2vpx	3.10001	F	1194		2.280	2.281	2.280	2.280	2.280	2.279	2.280	2.280	2.280	2.279	2.280	2.280	2.280	2.281	2.280	2.281	2.280	2.280	2.280	2.280	2.280	2.281	2.280	2.280	73.70	73.70	73.70	73.66	73.70	73.69	73.70	73.73	73.70	73.68	73.70	73.68	104.10	104.13	104.10	104.10	104.10	104.11	73.70	73.70	73.70
2vpy	2.5	A	1764		2.280	2.278	2.280	2.286	2.280	2.277	2.280	2.276	2.280	2.282	2.280	2.290	2.280	2.279	2.280	2.278	2.280	2.285	2.280	2.281	2.280	2.279	2.280	2.280	73.70	73.84	73.70	73.84	73.70	73.97	73.70	73.83	73.70	73.64	73.70	73.71	104.10	103.96	104.10	104.09	104.10	103.94	73.70	73.59	73.70
2vpz	2.25	F	1194		2.280	2.279	2.280	2.280	2.280	2.279	2.280	2.280	2.280	2.279	2.280	2.279	2.280	2.280	2.280	2.281	2.280	2.280	2.280	2.280	2.280	2.279	2.280	2.280	73.70	73.60	73.70	73.70	73.70	73.71	73.70	73.68	73.70	73.66	73.70	73.69	104.10	104.12	104.10	104.01	104.10	104.05	73.70	73.71	73.70
2vsf	2.90053	A	1616		2.280	2.294	2.280	2.261	2.280	2.297	2.280	2.302	2.280	2.308	2.280	2.234	2.280	2.259	2.280	2.296	2.280	2.297	2.280	2.281	2.280	2.282	2.280	2.279	73.70	74.56	73.70	75.31	73.70	72.63	73.70	72.56	73.70	72.28	73.70	72.93	104.10	105.54	104.10	105.13	104.10	102.99	73.70	74.85	73.70
2wdq	2.4	J	303		2.280	2.281	2.280	2.277	2.280	2.285	2.280	2.276	2.280	2.268	2.280	2.268	2.280	2.287	2.280	2.279	2.280	2.280	2.280	2.278	2.280	2.266	2.280	2.262	73.70	73.49	73.70	73.91	73.70	73.69	73.70	73.68	73.70	73.46	73.70	73.63	104.10	104.02	104.10	104.45	104.10	103.96	73.70	73.71	73.70
2wdr	3.20002	B	303		2.280	2.279	2.280	2.278	2.280	2.277	2.280	2.280	2.280	2.286	2.280	2.278	2.280	2.282	2.280	2.281	2.280	2.284	2.280	2.281	2.280	2.283	2.280	2.276	73.70	73.92	73.70	73.70	73.70	73.73	73.70	73.72	73.70	73.74	73.70	73.71	104.10	104.13	104.10	104.10	104.10	104.10	73.70	73.66	73.70
2wdv	3.20001	B	303		2.280	2.278	2.280	2.280	2.280	2.280	2.280	2.281	2.280	2.280	2.280	2.280	2.280	2.279	2.280	2.280	2.280	2.283	2.280	2.278	2.280	2.281	2.280	2.280	73.70	73.70	73.70	73.71	73.70	73.75	73.70	73.78	73.70	73.67	73.70	73.67	104.10	104.12	104.10	104.14	104.10	104.13	73.70	73.74	73.70
2wp9	2.70008	J	303		2.280	2.303	2.280	2.306	2.280	2.260	2.280	2.272	2.280	2.264	2.280	2.256	2.280	2.259	2.280	2.279	2.280	2.276	2.280	2.293	2.280	2.315	2.280	2.274	73.70	73.19	73.70	75.07	73.70	72.92	73.70	74.09	73.70	73.45	73.70	73.50	104.10	103.84	104.10	104.25	104.10	103.14	73.70	73.08	73.70
2ws3	3.20001	B	303		2.280	2.283	2.280	2.281	2.280	2.275	2.280	2.281	2.280	2.280	2.280	2.280	2.280	2.279	2.280	2.280	2.280	2.283	2.280	2.278	2.280	2.281	2.280	2.282	73.70	73.71	73.70	73.70	73.70	73.71	73.70	73.72	73.70	73.72	73.70	73.66	104.10	104.07	104.10	104.15	104.10	104.12	73.70	73.67	73.70
2wu2	2.50225	B	303		2.280	2.279	2.280	2.265	2.280	2.278	2.280	2.279	2.280	2.275	2.280	2.274	2.280	2.275	2.280	2.288	2.280	2.288	2.280	2.268	2.280	2.285	2.280	2.270	73.70	73.73	73.70	74.05	73.70	73.85	73.70	74.07	73.70	72.71	73.70	73.40	104.10	104.96	104.10	103.79	104.10	104.27	73.70	73.45	73.70
2wu5	2.803	B	303		2.280	2.282	2.280	2.279	2.280	2.276	2.280	2.275	2.280	2.280	2.280	2.280	2.280	2.287	2.280	2.280	2.280	2.282	2.280	2.281	2.280	2.281	2.280	2.283	73.70	73.68	73.70	73.75	73.70	73.84	73.70	73.97	73.70	73.76	73.70	73.70	104.10	103.98	104.10	104.08	104.10	104.24	73.70	74.06	73.70
2xdq	2.40344	A	602		2.280	2.250	2.280	2.305	2.280	2.267	2.280	2.128	2.280	2.234	2.280	2.365	2.280	2.322	2.280	2.259	2.280	2.248	2.280	2.199	2.280	2.278	2.280	2.214	73.70	76.87	73.70	75.02	73.70	72.85	73.70	72.73	73.70	73.08	73.70	73.24	104.10	104.13	104.10	105.56	104.10	101.24	73.70	75.71	73.70
2xsj	2.53099	A	502		2.280	2.281	2.280	2.277	2.280	2.279	2.280	2.279	2.280	2.280	2.280	2.280	2.280	2.280	2.280	2.280	2.280	2.280	2.280	2.281	2.280	2.283	2.280	2.280	73.70	73.69	73.70	73.71	73.70	73.78	73.70	73.74	73.70	73.66	73.70	73.69	104.10	103.89	104.10	104.06	104.10	104.11	73.70	73.60	73.70
2y0f	2.50003	B	501		2.280	2.271	2.280	2.265	2.280	2.280	2.280	2.277	2.280	2.284	2.280	2.281	2.280	2.284	2.280	2.283	2.280	2.281	2.280	2.281	2.280	2.275	2.280	2.279	73.70	74.08	73.70	73.82	73.70	73.34	73.70	73.82	73.70	74.60	73.70	73.93	104.10	103.38	104.10	104.90	104.10	104.02	73.70	73.04	73.70
2y8n	1.75	D	88		2.280	2.278	2.280	2.281	2.280	2.279	2.280	2.279	2.280	2.284	2.280	2.281	2.280	2.280	2.280	2.283	2.280	2.277	2.280	2.284	2.280	2.280	2.280	2.280	73.70	73.76	73.70	73.60	73.70	73.70	73.70	73.55	73.70	73.40	73.70	73.66	104.10	104.21	104.10	104.08	104.10	104.14	73.70	73.75	73.70
2yaj	1.75079	D	88		2.280	2.280	2.280	2.282	2.280	2.275	2.280	2.278	2.280	2.282	2.280	2.280	2.280	2.277	2.280	2.281	2.280	2.280	2.280	2.282	2.280	2.284	2.280	2.276	73.70	73.67	73.70	73.43	73.70	73.69	73.70	73.86	73.70	74.04	73.70	73.42	104.10	103.84	104.10	104.14	104.10	104.42	73.70	73.73	73.70
2ycl	1.95	A	1443		2.280	2.278	2.280	2.278	2.280	2.285	2.280	2.276	2.280	2.283	2.280	2.281	2.280	2.288	2.280	2.285	2.280	2.270	2.280	2.349	2.280	2.319	2.280	2.252	73.70	73.18	73.70	73.08	73.70	73.40	73.70	73.54	73.70	74.17	73.70	75.45	104.10	103.83	104.10	104.26	104.10	104.86	73.70	73.51	73.70
2z1d	2.0705	B	502		2.280	2.271	2.280	2.281	2.280	2.282	2.280	2.277	2.280	2.279	2.280	2.287	2.280	2.280	2.280	2.280	2.280	2.278	2.280	2.279	2.280	2.285	2.280	2.279	73.70	73.49	73.70	73.45	73.70	74.02	73.70	74.07	73.70	73.84	73.70	73.69	104.10	103.79	104.10	103.50	104.10	104.45	73.70	73.62	73.70
2z8q	1.70004	A	101		2.280	2.280	2.280	2.286	2.280	2.245	2.280	2.284	2.280	2.270	2.280	2.268	2.280	2.277	2.280	2.285	2.280	2.283	2.280	2.276	2.280	2.270	2.280	2.290	73.70	73.93	73.70	73.74	73.70	73.66	73.70	74.33	73.70	73.27	73.70	73.15	104.10	105.39	104.10	103.85	104.10	104.22	73.70	72.35	73.70
2zvs	1.60187	C	405		2.280	2.282	2.280	2.284	2.280	2.292	2.280	2.275	2.280	2.281	2.280	2.274	2.280	2.281	2.280	2.272	2.280	2.286	2.280	2.266	2.280	2.274	2.280	2.287	73.70	74.11	73.70	73.97	73.70	73.75	73.70	73.98	73.70	73.63	73.70	73.56	104.10	104.41	104.10	103.98	104.10	103.75	73.70	73.60	73.70
3a04	1.97039	A	373		2.280	2.277	2.280	2.275	2.280	2.290	2.280	2.278	2.280	2.283	2.280	2.282	2.280	2.278	2.280	2.287	2.280	2.278	2.280	2.290	2.280	2.273	2.280	2.276	73.70	73.85	73.70	73.60	73.70	73.64	73.70	73.56	73.70	73.60	73.70	73.57	104.10	104.28	104.10	104.29	104.10	104.11	73.70	73.82	73.70
3a05	2.1953	A	373		2.280	2.283	2.280	2.278	2.280	2.282	2.280	2.282	2.280	2.280	2.280	2.280	2.280	2.277	2.280	2.282	2.280	2.284	2.280	2.281	2.280	2.280	2.280	2.280	73.70	73.71	73.70	73.63	73.70	73.72	73.70	73.71	73.70	73.75	73.70	73.85	104.10	104.04	104.10	104.20	104.10	104.25	73.70	73.88	73.70
3a39	0.720009	A	84		2.280	2.243	2.280	2.310	2.280	2.309	2.280	2.265	2.280	2.293	2.280	2.297	2.280	2.318	2.280	2.302	2.280	2.224	2.280	2.307	2.280	2.312	2.280	2.219	73.70	72.27	73.70	72.24	73.70	73.26	73.70	73.47	73.70	72.68	73.70	73.15	104.10	104.47	104.10	103.54	104.10	105.51	73.70	72.08	73.70
3abv	3.23606	B	303		2.280	2.279	2.280	2.281	2.280	2.281	2.280	2.279	2.280	2.281	2.280	2.281	2.280	2.279	2.280	2.283	2.280	2.280	2.280	2.282	2.280	2.279	2.280	2.279	73.70	73.71	73.70	73.70	73.70	73.75	73.70	73.79	73.70	73.76	73.70	73.73	104.10	104.08	104.10	104.16	104.10	104.17	73.70	73.72	73.70
3ae1	3.13945	B	303		2.280	2.280	2.280	2.277	2.280	2.281	2.280	2.277	2.280	2.282	2.280	2.277	2.280	2.279	2.280	2.281	2.280	2.277	2.280	2.279	2.280	2.279	2.280	2.278	73.70	73.66	73.70	73.67	73.70	73.73	73.70	73.80	73.70	73.71	73.70	73.77	104.10	104.14	104.10	104.07	104.10	104.23	73.70	73.69	73.70
3ae2	3.09521	B	303		2.280	2.278	2.280	2.279	2.280	2.281	2.280	2.281	2.280	2.280	2.280	2.278	2.280	2.279	2.280	2.281	2.280	2.280	2.280	2.281	2.280	2.280	2.280	2.278	73.70	73.72	73.70	73.71	73.70	73.74	73.70	73.69	73.70	73.69	73.70	73.68	104.10	104.22	104.10	104.19	104.10	104.14	73.70	73.76	73.70
3ae3	3.35002	B	303		2.280	2.269	2.280	2.284	2.280	2.281	2.280	2.275	2.280	2.280	2.280	2.279	2.280	2.277	2.280	2.280	2.280	2.276	2.280	2.286	2.280	2.283	2.280	2.266	73.70	73.78	73.70	73.85	73.70	73.84	73.70	73.68	73.70	73.56	73.70	73.60	104.10	104.28	104.10	104.22	104.10	103.96	73.70	73.82	73.70
3ae4	2.91048	B	303		2.280	2.277	2.280	2.278	2.280	2.279	2.280	2.284	2.280	2.279	2.280	2.276	2.280	2.281	2.280	2.276	2.280	2.281	2.280	2.280	2.280	2.279	2.280	2.279	73.70	73.64	73.70	73.66	73.70	73.81	73.70	73.68	73.70	73.90	73.70	73.89	104.10	103.99	104.10	104.18	104.10	104.20	73.70	73.63	73.70
3ae5	3.41352	B	303		2.280	2.281	2.280	2.280	2.280	2.280	2.280	2.283	2.280	2.280	2.280	2.278	2.280	2.278	2.280	2.281	2.280	2.281	2.280	2.280	2.280	2.279	2.280	2.281	73.70	73.80	73.70	73.83	73.70	73.69	73.70	73.70	73.70	73.76	73.70	73.74	104.10	104.12	104.10	104.22	104.10	104.06	73.70	73.85	73.70
3ae6	3.40228	B	303		2.280	2.281	2.280	2.280	2.280	2.280	2.280	2.282	2.280	2.281	2.280	2.279	2.280	2.277	2.280	2.280	2.280	2.281	2.280	2.279	2.280	2.279	2.280	2.282	73.70	73.76	73.70	73.81	73.70	73.74	73.70	73.75	73.70	73.77	73.70	73.72	104.10	104.14	104.10	104.16	104.10	104.11	73.70	73.84	73.70
3ae7	3.61639	B	303		2.280	2.280	2.280	2.280	2.280	2.280	2.280	2.280	2.280	2.281	2.280	2.279	2.280	2.278	2.280	2.282	2.280	2.280	2.280	2.281	2.280	2.281	2.280	2.279	73.70	73.74	73.70	73.77	73.70	73.72	73.70	73.76	73.70	73.74	73.70	73.78	104.10	104.09	104.10	104.20	104.10	104.12	73.70	73.78	73.70
3ae9	3.31232	B	303		2.280	2.278	2.280	2.280	2.280	2.281	2.280	2.279	2.280	2.279	2.280	2.281	2.280	2.280	2.280	2.280	2.280	2.278	2.280	2.280	2.280	2.280	2.280	2.279	73.70	73.75	73.70	73.70	73.70	73.72	73.70	73.69	73.70	73.77	73.70	73.74	104.10	104.14	104.10	104.17	104.10	104.17	73.70	73.76	73.70
3aea	3.38641	B	303		2.280	2.278	2.280	2.280	2.280	2.281	2.280	2.278	2.280	2.281	2.280	2.280	2.280	2.280	2.280	2.281	2.280	2.278	2.280	2.280	2.280	2.280	2.280	2.279	73.70	73.72	73.70	73.73	73.70	73.71	73.70	73.71	73.70	73.74	73.70	73.72	104.10	104.16	104.10	104.17	104.10	104.17	73.70	73.74	73.70
3aeb	3.00212	B	303		2.280	2.276	2.280	2.285	2.280	2.276	2.280	2.273	2.280	2.277	2.280	2.286	2.280	2.282	2.280	2.274	2.280	2.276	2.280	2.274	2.280	2.285	2.280	2.276	73.70	73.71	73.70	73.72	73.70	73.75	73.70	73.71	73.70	73.55	73.70	73.55	104.10	104.35	104.10	104.08	104.10	104.16	73.70	73.85	73.70
3aec	3.60973	B	303		2.280	2.280	2.280	2.282	2.280	2.279	2.280	2.280	2.280	2.279	2.280	2.281	2.280	2.280	2.280	2.281	2.280	2.280	2.280	2.281	2.280	2.281	2.280	2.280	73.70	73.80	73.70	73.83	73.70	73.76	73.70	73.79	73.70	73.79	73.70	73.78	104.10	104.10	104.10	104.14	104.10	104.06	73.70	73.74	73.70
3aed	3.52176	B	303		2.280	2.281	2.280	2.279	2.280	2.280	2.280	2.280	2.280	2.281	2.280	2.278	2.280	2.278	2.280	2.281	2.280	2.280	2.280	2.280	2.280	2.281	2.280	2.279	73.70	73.80	73.70	73.84	73.70	73.77	73.70	73.82	73.70	73.75	73.70	73.83	104.10	104.09	104.10	104.13	104.10	104.06	73.70	73.84	73.70
3aee	3.21702	B	303		2.280	2.279	2.280	2.280	2.280	2.281	2.280	2.280	2.280	2.280	2.280	2.280	2.280	2.278	2.280	2.282	2.280	2.282	2.280	2.282	2.280	2.279	2.280	2.279	73.70	73.86	73.70	73.84	73.70	73.80	73.70	73.77	73.70	73.75	73.70	73.73	104.10	104.17	104.10	104.17	104.10	103.99	73.70	73.79	73.70
3aef	2.80004	B	303		2.280	2.271	2.280	2.286	2.280	2.275	2.280	2.282	2.280	2.271	2.280	2.282	2.280	2.285	2.280	2.271	2.280	2.281	2.280	2.273	2.280	2.279	2.280	2.283	73.70	73.53	73.70	73.54	73.70	73.57	73.70	73.33	73.70	73.79	73.70	73.44	104.10	104.27	104.10	104.64	104.10	104.04	73.70	73.52	73.70
3aeg	3.27242	B	303		2.280	2.281	2.280	2.281	2.280	2.280	2.280	2.281	2.280	2.279	2.280	2.282	2.280	2.282	2.280	2.281	2.280	2.280	2.280	2.279	2.280	2.282	2.280	2.282	73.70	73.75	73.70	73.73	73.70	73.78	73.70	73.82	73.70	73.74	73.70	73.74	104.10	104.17	104.10	104.07	104.10	104.14	73.70	73.74	73.70
3aek	2.29992	C	425		2.280	2.275	2.280	2.279	2.280	2.276	2.280	2.273	2.280	2.288	2.280	2.295	2.280	2.283	2.280	2.285	2.280	2.291	2.280	2.284	2.280	2.291	2.280	2.278	73.70	74.15	73.70	73.99	73.70	73.85	73.70	74.07	73.70	73.34	73.70	73.70	104.10	104.16	104.10	104.00	104.10	104.27	73.70	73.86	73.70
3aeq	2.9011	C	425		2.280	2.278	2.280	2.281	2.280	2.278	2.280	2.282	2.280	2.280	2.280	2.279	2.280	2.278	2.280	2.282	2.280	2.281	2.280	2.285	2.280	2.281	2.280	2.276	73.70	73.71	73.70	73.68	73.70	73.65	73.70	73.86	73.70	73.64	73.70	73.81	104.10	104.20	104.10	103.94	104.10	104.04	73.70	73.68	73.70
3aer	2.80119	C	425		2.280	2.297	2.280	2.310	2.280	2.264	2.280	2.269	2.280	2.291	2.280	2.283	2.280	2.273	2.280	2.293	2.280	2.270	2.280	2.278	2.280	2.285	2.280	2.284	73.70	72.62	73.70	73.61	73.70	71.98	73.70	72.53	73.70	74.04	73.70	74.17	104.10	102.92	104.10	106.13	104.10	104.79	73.70	73.98	73.70
3aes	2.49801	A	425		2.280	2.277	2.280	2.282	2.280	2.289	2.280	2.282	2.280	2.282	2.280	2.275	2.280	2.277	2.280	2.283	2.280	2.279	2.280	2.284	2.280	2.278	2.280	2.277	73.70	73.81	73.70	73.54	73.70	73.95	73.70	74.03	73.70	73.43	73.70	73.75	104.10	104.33	104.10	103.76	104.10	104.21	73.70	73.75	73.70
3aet	2.90606	C	425		2.280	2.279	2.280	2.276	2.280	2.282	2.280	2.280	2.280	2.280	2.280	2.280	2.280	2.277	2.280	2.281	2.280	2.282	2.280	2.284	2.280	2.278	2.280	2.278	73.70	73.59	73.70	73.47	73.70	73.60	73.70	73.89	73.70	74.15	73.70	74.37	104.10	104.04	104.10	103.92	104.10	104.36	73.70	73.85	73.70
3aeu	2.90378	A	425		2.280	2.281	2.280	2.274	2.280	2.288	2.280	2.283	2.280	2.276	2.280	2.280	2.280	2.281	2.280	2.291	2.280	2.268	2.280	2.286	2.280	2.281	2.280	2.276	73.70	73.83	73.70	73.74	73.70	73.72	73.70	74.06	73.70	73.63	73.70	73.75	104.10	104.04	104.10	103.83	104.10	104.20	73.70	73.73	73.70
3ayx	1.17816	D	309		2.280	2.298	2.280	2.290	2.280	2.343	2.280	2.272	2.280	2.321	2.280	2.281	2.280	2.293	2.280	2.340	2.280	2.295	2.280	2.331	2.280	2.305	2.280	2.282	73.70	70.79	73.70	70.56	73.70	71.80	73.70	71.97	73.70	72.73	73.70	73.27	104.10	103.95	104.10	106.02	104.10	106.30	73.70	72.77	73.70
3b0g	1.24994	A	602		2.280	2.322	2.280	2.274	2.280	2.309	2.280	2.375	2.280	2.314	2.280	2.241	2.280	2.278	2.280	2.321	2.280	2.341	2.280	2.315	2.280	2.240	2.280	2.298	73.70	72.98	73.70	73.67	73.70	71.89	73.70	71.76	73.70	73.30	73.70	73.14	104.10	102.76	104.10	107.80	104.10	102.72	73.70	72.00	73.70
3b0h	2.30575	B	602		2.280	2.275	2.280	2.279	2.280	2.287	2.280	2.278	2.280	2.285	2.280	2.283	2.280	2.277	2.280	2.283	2.280	2.280	2.280	2.283	2.280	2.274	2.280	2.279	73.70	73.89	73.70	73.75	73.70	73.81	73.70	73.69	73.70	73.82	73.70	73.68	104.10	104.14	104.10	103.97	104.10	103.94	73.70	73.96	73.70
3b0j	1.7005	A	602		2.280	2.298	2.280	2.262	2.280	2.292	2.280	2.325	2.280	2.321	2.280	2.237	2.280	2.272	2.280	2.295	2.280	2.308	2.280	2.298	2.280	2.240	2.280	2.298	73.70	72.78	73.70	73.79	73.70	72.24	73.70	72.12	73.70	73.86	73.70	73.45	104.10	102.94	104.10	107.11	104.10	103.42	73.70	72.73	73.70
3b0l	1.69699	A	602		2.280	2.305	2.280	2.291	2.280	2.224	2.280	2.305	2.280	2.275	2.280	2.270	2.280	2.306	2.280	2.278	2.280	2.277	2.280	2.222	2.280	2.318	2.280	2.331	73.70	72.82	73.70	74.16	73.70	73.55	73.70	75.11	73.70	69.65	73.70	69.68	104.10	109.84	104.10	102.86	104.10	104.03	73.70	72.26	73.70
3b0m	1.89819	A	602		2.280	2.258	2.280	2.242	2.280	2.283	2.280	2.306	2.280	2.295	2.280	2.224	2.280	2.246	2.280	2.267	2.280	2.281	2.280	2.320	2.280	2.228	2.280	2.323	73.70	73.50	73.70	74.08	73.70	72.21	73.70	71.51	73.70	74.82	73.70	73.30	104.10	103.89	104.10	107.36	104.10	102.41	73.70	72.82	73.70
3b0n	1.99792	A	602		2.280	2.286	2.280	2.253	2.280	2.311	2.280	2.309	2.280	2.318	2.280	2.260	2.280	2.279	2.280	2.310	2.280	2.286	2.280	2.305	2.280	2.230	2.280	2.284	73.70	73.91	73.70	73.92	73.70	72.80	73.70	72.79	73.70	75.13	73.70	74.75	104.10	101.59	104.10	106.25	104.10	103.49	73.70	72.99	73.70
3bk7	2.8001	A	596		2.280	2.286	2.280	2.288	2.280	2.280	2.280	2.281	2.280	2.285	2.280	2.283	2.280	2.280	2.280	2.279	2.280	2.284	2.280	2.277	2.280	2.280	2.280	2.280	73.70	74.27	73.70	74.38	73.70	73.22	73.70	73.88	73.70	73.20	73.70	74.07	104.10	104.54	104.10	103.99	104.10	103.50	73.70	73.55	73.70
3cir	3.60359	B	246		2.280	2.279	2.280	2.279	2.280	2.281	2.280	2.280	2.280	2.279	2.280	2.280	2.280	2.280	2.280	2.280	2.280	2.279	2.280	2.280	2.280	2.278	2.280	2.279	73.70	73.70	73.70	73.71	73.70	73.71	73.70	73.72	73.70	73.68	73.70	73.67	104.10	104.13	104.10	104.19	104.10	104.07	73.70	73.68	73.70
3ciw	1.35005	A	2460		2.280	2.233	2.280	2.284	2.280	2.292	2.280	2.254	2.280	2.318	2.280	2.313	2.280	2.372	2.280	2.383	2.280	2.316	2.280	2.327	2.280	2.273	2.280	2.246	73.70	72.41	73.70	72.36	73.70	75.48	73.70	75.70	73.70	72.98	73.70	72.53	104.10	104.75	104.10	105.21	104.10	106.46	73.70	76.05	73.70
3cix	1.7	A	2460		2.280	2.270	2.280	2.313	2.280	2.319	2.280	2.268	2.280	2.301	2.280	2.327	2.280	2.365	2.280	2.344	2.280	2.308	2.280	2.301	2.280	2.306	2.280	2.257	73.70	72.40	73.70	71.83	73.70	74.39	73.70	74.18	73.70	71.74	73.70	71.84	104.10	105.51	104.10	104.80	104.10	105.72	73.70	76.19	73.70
3crv	2.00185	A	600		2.280	2.279	2.280	2.284	2.280	2.280	2.280	2.277	2.280	2.281	2.280	2.283	2.280	2.284	2.280	2.282	2.280	2.277	2.280	2.278	2.280	2.286	2.280	2.277	73.70	73.80	73.70	73.84	73.70	73.68	73.70	73.75	73.70	73.59	73.70	73.68	104.10	104.27	104.10	104.19	104.10	104.01	73.70	73.65	73.70
3egw	1.9	B	804		2.280	2.287	2.280	2.295	2.280	2.265	2.280	2.282	2.280	2.281	2.280	2.285	2.280	2.276	2.280	2.285	2.280	2.298	2.280	2.296	2.280	2.305	2.280	2.285	73.70	73.75	73.70	73.59	73.70	73.90	73.70	73.32	73.70	74.28	73.70	74.06	104.10	103.33	104.10	104.17	104.10	103.76	73.70	72.60	73.70
3exy	1.48054	A	84		2.280	2.283	2.280	2.296	2.280	2.293	2.280	2.277	2.280	2.283	2.280	2.257	2.280	2.248	2.280	2.304	2.280	2.267	2.280	2.281	2.280	2.253	2.280	2.264	73.70	73.14	73.70	73.82	73.70	72.80	73.70	74.10	73.70	73.93	73.70	73.20	104.10	103.68	104.10	105.53	104.10	104.03	73.70	73.72	73.70
3fsp	2.20198	A	400		2.280	2.269	2.280	2.286	2.280	2.286	2.280	2.273	2.280	2.280	2.280	2.284	2.280	2.287	2.280	2.281	2.280	2.266	2.280	2.281	2.280	2.283	2.280	2.269	73.70	74.01	73.70	73.95	73.70	73.63	73.70	73.61	73.70	73.84	73.70	73.79	104.10	104.00	104.10	104.27	104.10	103.75	73.70	73.68	73.70
3fwy	1.62808	B	402		2.280	2.298	2.280	2.263	2.280	2.319	2.280	2.309	2.280	2.319	2.280	2.221	2.280	2.194	2.280	2.344	2.280	2.312	2.280	2.318	2.280	2.237	2.280	2.306	73.70	73.15	73.70	73.92	73.70	70.28	73.70	70.50	73.70	72.79	73.70	72.17	104.10	104.12	104.10	109.42	104.10	101.63	73.70	73.29	73.70
3g0q	2.20425	A	400		2.280	2.269	2.280	2.292	2.280	2.281	2.280	2.274	2.280	2.278	2.280	2.284	2.280	2.287	2.280	2.282	2.280	2.270	2.280	2.277	2.280	2.289	2.280	2.272	73.70	73.81	73.70	73.89	73.70	73.74	73.70	73.72	73.70	73.87	73.70	73.75	104.10	104.08	104.10	104.24	104.10	103.80	73.70	73.56	73.70
3git	2.90007	D	738		2.280	2.283	2.280	2.281	2.280	2.282	2.280	2.280	2.280	2.277	2.280	2.274	2.280	2.281	2.280	2.274	2.280	2.279	2.280	2.278	2.280	2.279	2.280	2.283	73.70	73.46	73.70	73.87	73.70	73.98	73.70	73.78	73.70	73.80	73.70	73.92	104.10	104.28	104.10	104.13	104.10	103.79	73.70	73.75	73.70
3gyx	3.09823	H	1000		2.280	2.280	2.280	2.280	2.280	2.280	2.280	2.280	2.280	2.280	2.280	2.279	2.280	2.279	2.280	2.281	2.280	2.280	2.280	2.280	2.280	2.280	2.280	2.280	73.70	73.68	73.70	73.71	73.70	73.70	73.70	73.71	73.70	73.71	73.70	73.70	104.10	104.10	104.10	104.10	104.10	104.09	73.70	73.70	73.70
3h31	1.0001	A	75		2.280	2.247	2.280	2.312	2.280	2.299	2.280	2.266	2.280	2.291	2.280	2.309	2.280	2.313	2.280	2.306	2.280	2.236	2.280	2.316	2.280	2.317	2.280	2.233	73.70	71.30	73.70	71.19	73.70	73.40	73.70	73.71	73.70	71.90	73.70	72.24	104.10	105.50	104.10	103.39	104.10	106.76	73.70	72.64	73.70
3i9v	3.09995	6	182		2.280	2.280	2.280	2.280	2.280	2.280	2.280	2.280	2.280	2.280	2.280	2.280	2.280	2.280	2.280	2.280	2.280	2.280	2.280	2.280	2.280	2.280	2.280	2.280	73.70	73.74	73.70	73.69	73.70	73.71	73.70	73.67	73.70	73.70	73.70	73.71	104.10	104.10	104.10	104.10	104.10	104.10	73.70	73.69	73.70
3iam	3.10002	3	785		2.280	2.280	2.280	2.280	2.280	2.280	2.280	2.280	2.280	2.279	2.280	2.280	2.280	2.280	2.280	2.280	2.280	2.280	2.280	2.280	2.280	2.280	2.280	2.280	73.70	73.70	73.70	73.70	73.70	73.69	73.70	73.71	73.70	73.70	73.70	73.73	104.10	104.10	104.10	104.10	104.10	104.10	73.70	73.70	73.70
3ias	3.14999	3	784		2.280	2.281	2.280	2.281	2.280	2.280	2.280	2.280	2.280	2.280	2.280	2.279	2.280	2.280	2.280	2.280	2.280	2.280	2.280	2.280	2.280	2.279	2.280	2.280	73.70	73.70	73.70	73.69	73.70	73.70	73.70	73.70	73.70	73.70	73.70	73.72	104.10	104.12	104.10	104.10	104.10	104.10	73.70	73.70	73.70
3iix	1.25101	A	2460		2.280	2.235	2.280	2.317	2.280	2.301	2.280	2.281	2.280	2.323	2.280	2.320	2.280	2.473	2.280	2.419	2.280	2.376	2.280	2.309	2.280	2.280	2.280	2.259	73.70	71.80	73.70	72.15	73.70	76.38	73.70	76.03	73.70	72.65	73.70	71.53	104.10	104.87	104.10	106.57	104.10	106.09	73.70	77.25	73.70
3iiz	1.6202	A	2460		2.280	2.257	2.280	2.266	2.280	2.347	2.280	2.290	2.280	2.297	2.280	2.238	2.280	2.321	2.280	2.303	2.280	2.320	2.280	2.298	2.280	2.284	2.280	2.250	73.70	72.89	73.70	72.46	73.70	75.13	73.70	73.13	73.70	72.17	73.70	72.63	104.10	105.57	104.10	104.75	104.10	103.79	73.70	75.81	73.70
3ir5	2.3	B	802		2.280	2.292	2.280	2.285	2.280	2.280	2.280	2.270	2.280	2.272	2.280	2.292	2.280	2.272	2.280	2.282	2.280	2.277	2.280	2.269	2.280	2.286	2.280	2.274	73.70	73.60	73.70	73.73	73.70	73.92	73.70	74.18	73.70	74.37	73.70	73.99	104.10	104.90	104.10	103.82	104.10	104.15	73.70	73.77	73.70
3ir6	2.80363	B	803		2.280	2.280	2.280	2.276	2.280	2.281	2.280	2.284	2.280	2.287	2.280	2.285	2.280	2.280	2.280	2.276	2.280	2.282	2.280	2.277	2.280	2.277	2.280	2.280	73.70	73.47	73.70	73.25	73.70	73.64	73.70	73.72	73.70	73.27	73.70	73.65	104.10	104.53	104.10	104.22	104.10	104.62	73.70	73.43	73.70
3ir7	2.50001	B	804		2.280	2.280	2.280	2.279	2.280	2.281	2.280	2.280	2.280	2.278	2.280	2.282	2.280	2.286	2.280	2.279	2.280	2.281	2.280	2.279	2.280	2.281	2.280	2.280	73.70	73.81	73.70	73.88	73.70	73.49	73.70	73.68	73.70	73.78	73.70	73.76	104.10	104.15	104.10	103.93	104.10	104.01	73.70	73.69	73.70
3k30	2.70002	B	801		2.280	2.284	2.280	2.280	2.280	2.280	2.280	2.261	2.280	2.308	2.280	2.283	2.280	2.286	2.280	2.257	2.280	2.310	2.280	2.287	2.280	2.281	2.280	2.275	73.70	75.14	73.70	75.64	73.70	73.41	73.70	72.70	73.70	73.53	73.70	73.74	104.10	104.16	104.10	104.52	104.10	103.00	73.70	74.67	73.70
3ke8	1.6	A	997		2.280	2.262	2.280	2.285	2.280	2.291	2.280	2.294	2.280	2.307	2.280	2.255	2.280	2.316	2.280	2.282	2.280	2.245	2.280	2.283	2.280	2.300	2.280	2.293	73.70	71.24	73.70	72.68	73.70	71.47	73.70	72.01	73.70	73.74	73.70	72.63	104.10	105.44	104.10	105.80	104.10	104.50	73.70	71.96	73.70
3ke9	1.80001	B	997		2.280	2.267	2.280	2.291	2.280	2.263	2.280	2.298	2.280	2.266	2.280	2.282	2.280	2.273	2.280	2.296	2.280	2.278	2.280	2.263	2.280	2.281	2.280	2.300	73.70	73.49	73.70	74.07	73.70	71.02	73.70	72.01	73.70	73.61	73.70	72.80	104.10	103.58	104.10	107.94	104.10	102.49	73.70	73.48	73.70
3l9q	1.69817	A	500		2.280	2.300	2.280	2.268	2.280	2.295	2.280	2.277	2.280	2.267	2.280	2.274	2.280	2.270	2.280	2.301	2.280	2.294	2.280	2.289	2.280	2.268	2.280	2.301	73.70	73.44	73.70	73.48	73.70	73.40	73.70	73.58	73.70	73.70	73.70	73.88	104.10	104.06	104.10	104.77	104.10	104.46	73.70	73.95	73.70
3lw5	3.20715	C	8002		2.280	2.272	2.280	2.271	2.280	2.266	2.280	2.255	2.280	2.270	2.280	2.265	2.280	2.260	2.280	2.269	2.280	2.275	2.280	2.262	2.280	2.271	2.280	2.273	73.70	73.58	73.70	73.79	73.70	73.76	73.70	73.72	73.70	74.00	73.70	73.96	104.10	103.85	104.10	104.12	104.10	104.10	73.70	73.77	73.70
3lx4	1.96511	B	458		2.280	2.277	2.280	2.286	2.280	2.292	2.280	2.270	2.280	2.288	2.280	2.297	2.280	2.279	2.280	2.281	2.280	2.269	2.280	2.278	2.280	2.290	2.280	2.280	73.70	73.52	73.70	73.17	73.70	73.71	73.70	73.62	73.70	73.36	73.70	73.39	104.10	104.45	104.10	103.96	104.10	105.11	73.70	73.41	73.70
3lzd	2.09515	B	343		2.280	2.280	2.280	2.285	2.280	2.280	2.280	2.282	2.280	2.280	2.280	2.289	2.280	2.286	2.280	2.279	2.280	2.286	2.280	2.279	2.280	2.276	2.280	2.282	73.70	73.45	73.70	73.46	73.70	73.45	73.70	73.50	73.70	73.50	73.70	73.84	104.10	104.10	104.10	103.88	104.10	103.87	73.70	73.55	73.70
3m9s	4.50003	3	785		2.280	2.280	2.280	2.280	2.280	2.280	2.280	2.280	2.280	2.279	2.280	2.280	2.280	2.280	2.280	2.280	2.280	2.280	2.280	2.279	2.280	2.280	2.280	2.280	73.70	73.70	73.70	73.72	73.70	73.69	73.70	73.71	73.70	73.69	73.70	73.68	104.10	104.05	104.10	104.11	104.10	104.08	73.70	73.72	73.70
3ml1	1.50001	A	1801		2.280	2.323	2.280	2.260	2.280	2.320	2.280	2.315	2.280	2.323	2.280	2.258	2.280	2.293	2.280	2.314	2.280	2.314	2.280	2.299	2.280	2.269	2.280	2.297	73.70	73.22	73.70	73.33	73.70	72.53	73.70	72.59	73.70	73.00	73.70	73.65	104.10	103.69	104.10	105.50	104.10	104.19	73.70	72.57	73.70
3mm5	1.80001	B	586		2.280	2.281	2.280	2.289	2.280	2.272	2.280	2.287	2.280	2.277	2.280	2.283	2.280	2.276	2.280	2.283	2.280	2.277	2.280	2.295	2.280	2.290	2.280	2.289	73.70	73.62	73.70	73.82	73.70	73.58	73.70	73.57	73.70	73.88	73.70	73.77	104.10	104.22	104.10	104.21	104.10	103.97	73.70	73.78	73.70
3mm6	1.90001	A	575		2.280	2.279	2.280	2.281	2.280	2.275	2.280	2.287	2.280	2.285	2.280	2.279	2.280	2.276	2.280	2.281	2.280	2.283	2.280	2.275	2.280	2.273	2.280	2.281	73.70	73.50	73.70	73.74	73.70	73.31	73.70	73.56	73.70	73.69	73.70	73.30	104.10	104.52	104.10	104.21	104.10	104.07	73.70	73.84	73.70
3mm7	1.9	E	586		2.280	2.280	2.280	2.278	2.280	2.282	2.280	2.280	2.280	2.280	2.280	2.279	2.280	2.280	2.280	2.280	2.280	2.280	2.280	2.278	2.280	2.281	2.280	2.277	73.70	73.81	73.70	73.77	73.70	73.94	73.70	73.93	73.70	73.61	73.70	73.74	104.10	104.08	104.10	104.29	104.10	104.21	73.70	73.83	73.70
3mm8	2.27931	E	585		2.280	2.280	2.280	2.280	2.280	2.280	2.280	2.282	2.280	2.279	2.280	2.280	2.280	2.280	2.280	2.282	2.280	2.279	2.280	2.280	2.280	2.280	2.280	2.282	73.70	73.69	73.70	73.63	73.70	73.76	73.70	73.67	73.70	73.73	73.70	73.79	104.10	104.19	104.10	104.12	104.10	104.04	73.70	73.56	73.70
3mm9	2.10003	A	575		2.280	2.282	2.280	2.283	2.280	2.278	2.280	2.280	2.280	2.280	2.280	2.281	2.280	2.279	2.280	2.275	2.280	2.283	2.280	2.279	2.280	2.292	2.280	2.277	73.70	73.62	73.70	73.72	73.70	73.78	73.70	73.77	73.70	73.95	73.70	73.51	104.10	104.03	104.10	104.02	104.10	103.92	73.70	73.68	73.70
3mma	2.30002	D	576		2.280	2.280	2.280	2.282	2.280	2.283	2.280	2.276	2.280	2.284	2.280	2.280	2.280	2.280	2.280	2.279	2.280	2.282	2.280	2.278	2.280	2.280	2.280	2.279	73.70	73.55	73.70	73.71	73.70	73.78	73.70	73.96	73.70	73.48	73.70	73.81	104.10	104.39	104.10	103.97	104.10	104.00	73.70	73.79	73.70
3mmb	2.30009	A	575		2.280	2.280	2.280	2.281	2.280	2.279	2.280	2.280	2.280	2.281	2.280	2.281	2.280	2.280	2.280	2.284	2.280	2.279	2.280	2.280	2.280	2.277	2.280	2.278	73.70	73.73	73.70	73.80	73.70	73.71	73.70	73.67	73.70	73.70	73.70	73.70	104.10	104.14	104.10	104.05	104.10	104.10	73.70	73.73	73.70
3mmc	2.04	E	586		2.280	2.280	2.280	2.278	2.280	2.282	2.280	2.284	2.280	2.278	2.280	2.279	2.280	2.277	2.280	2.280	2.280	2.279	2.280	2.279	2.280	2.283	2.280	2.281	73.70	73.84	73.70	73.53	73.70	73.73	73.70	73.70	73.70	73.78	73.70	73.57	104.10	103.95	104.10	104.03	104.10	103.97	73.70	73.74	73.70
3n5n	2.30002	X	400		2.280	2.278	2.280	2.281	2.280	2.280	2.280	2.282	2.280	2.280	2.280	2.280	2.280	2.277	2.280	2.280	2.280	2.282	2.280	2.281	2.280	2.278	2.280	2.279	73.70	73.84	73.70	74.04	73.70	73.35	73.70	73.46	73.70	73.54	73.70	73.44	104.10	104.33	104.10	104.44	104.10	103.81	73.70	73.51	73.70
3noy	2.60207	D	900		2.280	2.281	2.280	2.285	2.280	2.280	2.280	2.281	2.280	2.279	2.280	2.278	2.280	2.279	2.280	2.278	2.280	2.278	2.280	2.280	2.280	2.284	2.280	2.281	73.70	73.74	73.70	73.80	73.70	73.91	73.70	73.72	73.70	73.59	73.70	73.71	104.10	104.43	104.10	103.85	104.10	104.11	73.70	73.85	73.70
3o3m	1.82	B	386		2.280	2.287	2.280	2.289	2.280	2.278	2.280	2.280	2.280	2.280	2.280	2.281	2.280	2.277	2.280	2.282	2.280	2.281	2.280	2.277	2.280	2.281	2.280	2.283	73.70	73.47	73.70	73.80	73.70	73.21	73.70	73.82	73.70	73.39	73.70	73.44	104.10	104.48	104.10	104.26	104.10	104.08	73.70	73.81	73.70
3o3n	2.30001	B	386		2.280	2.280	2.280	2.277	2.280	2.279	2.280	2.282	2.280	2.278	2.280	2.278	2.280	2.280	2.280	2.280	2.280	2.282	2.280	2.279	2.280	2.281	2.280	2.281	73.70	73.68	73.70	73.72	73.70	73.80	73.70	73.71	73.70	73.68	73.70	73.66	104.10	104.11	104.10	103.98	104.10	104.24	73.70	73.72	73.70
3o3o	2.00001	B	386		2.280	2.279	2.280	2.283	2.280	2.281	2.280	2.277	2.280	2.285	2.280	2.285	2.280	2.278	2.280	2.282	2.280	2.276	2.280	2.282	2.280	2.284	2.280	2.278	73.70	73.60	73.70	73.66	73.70	73.82	73.70	73.91	73.70	73.95	73.70	73.97	104.10	103.92	104.10	104.14	104.10	104.30	73.70	73.79	73.70
3o5a	1.72	A	1801		2.280	2.272	2.280	2.231	2.280	2.312	2.280	2.328	2.280	2.236	2.280	2.247	2.280	2.266	2.280	2.344	2.280	2.270	2.280	2.323	2.280	2.220	2.280	2.272	73.70	74.65	73.70	72.89	73.70	72.74	73.70	73.39	73.70	74.13	73.70	73.90	104.10	103.18	104.10	106.02	104.10	103.04	73.70	73.49	73.70
3p4p	2.80004	B	246		2.280	2.261	2.280	2.286	2.280	2.284	2.280	2.283	2.280	2.261	2.280	2.295	2.280	2.271	2.280	2.291	2.280	2.279	2.280	2.260	2.280	2.299	2.280	2.278	73.70	73.87	73.70	73.69	73.70	74.00	73.70	73.60	73.70	73.80	73.70	73.53	104.10	104.06	104.10	104.28	104.10	104.18	73.70	73.64	73.70
3p4q	3.35003	N	244		2.280	2.278	2.280	2.281	2.280	2.280	2.280	2.280	2.280	2.281	2.280	2.279	2.280	2.280	2.280	2.281	2.280	2.281	2.280	2.278	2.280	2.279	2.280	2.279	73.70	73.68	73.70	73.73	73.70	73.70	73.70	73.71	73.70	73.77	73.70	73.72	104.10	104.12	104.10	104.07	104.10	104.07	73.70	73.70	73.70
3p4s	3.10002	B	246		2.280	2.280	2.280	2.280	2.280	2.279	2.280	2.279	2.280	2.280	2.280	2.281	2.280	2.280	2.280	2.281	2.280	2.280	2.280	2.279	2.280	2.280	2.280	2.281	73.70	73.70	73.70	73.70	73.70	73.74	73.70	73.67	73.70	73.67	73.70	73.71	104.10	104.18	104.10	104.07	104.10	104.12	73.70	73.78	73.70
3pcq	8.66267	A	848		2.280	2.280	2.280	2.280	2.280	2.283	2.280	2.281	2.280	2.280	2.280	2.280	2.280	2.279	2.280	2.281	2.280	2.282	2.280	2.279	2.280	2.280	2.280	2.279	73.70	73.81	73.70	73.76	73.70	73.83	73.70	73.76	73.70	73.73	73.70	73.82	104.10	104.22	104.10	104.12	104.10	104.09	73.70	73.72	73.70
3q36	2.50137	A	458		2.280	2.272	2.280	2.264	2.280	2.286	2.280	2.285	2.280	2.291	2.280	2.281	2.280	2.281	2.280	2.277	2.280	2.260	2.280	2.283	2.280	2.264	2.280	2.259	73.70	73.64	73.70	73.78	73.70	73.35	73.70	73.35	73.70	73.78	73.70	74.03	104.10	104.05	104.10	104.26	104.10	104.14	73.70	72.88	73.70
3rf9	2.19982	B	405		2.280	2.280	2.280	2.279	2.280	2.273	2.280	2.274	2.280	2.276	2.280	2.285	2.280	2.282	2.280	2.288	2.280	2.280	2.280	2.289	2.280	2.273	2.280	2.278	73.70	73.69	73.70	73.73	73.70	73.74	73.70	73.65	73.70	73.83	73.70	73.89	104.10	104.02	104.10	104.21	104.10	104.07	73.70	73.73	73.70
3rfa	2.04874	B	405		2.280	2.276	2.280	2.287	2.280	2.295	2.280	2.278	2.280	2.261	2.280	2.298	2.280	2.297	2.280	2.290	2.280	2.275	2.280	2.280	2.280	2.284	2.280	2.279	73.70	74.23	73.70	73.10	73.70	75.78	73.70	75.20	73.70	73.44	73.70	73.71	104.10	104.55	104.10	102.36	104.10	104.17	73.70	75.22	73.70
3rgw	1.5	S	1001		2.280	2.319	2.280	2.271	2.280	2.292	2.280	2.308	2.280	2.284	2.280	2.295	2.280	2.279	2.280	2.269	2.280	2.320	2.280	2.278	2.280	2.281	2.280	2.298	73.70	73.63	73.70	73.03	73.70	73.62	73.70	73.18	73.70	71.16	73.70	71.74	104.10	106.71	104.10	103.78	104.10	103.90	73.70	72.60	73.70
3sfd	2.60976	B	303		2.280	2.268	2.280	2.289	2.280	2.282	2.280	2.275	2.280	2.289	2.280	2.270	2.280	2.281	2.280	2.283	2.280	2.270	2.280	2.270	2.280	2.282	2.280	2.270	73.70	73.43	73.70	73.92	73.70	73.69	73.70	73.66	73.70	73.46	73.70	73.30	104.10	104.38	104.10	104.33	104.10	103.82	73.70	73.14	73.70
3sfe	2.80692	B	303		2.280	2.279	2.280	2.280	2.280	2.276	2.280	2.276	2.280	2.276	2.280	2.280	2.280	2.281	2.280	2.275	2.280	2.276	2.280	2.281	2.280	2.280	2.280	2.280	73.70	73.76	73.70	73.76	73.70	73.81	73.70	73.86	73.70	73.92	73.70	73.91	104.10	104.05	104.10	103.97	104.10	104.04	73.70	73.26	73.70
3szl	1.6	A	997		2.280	2.271	2.280	2.298	2.280	2.302	2.280	2.276	2.280	2.308	2.280	2.275	2.280	2.233	2.280	2.307	2.280	2.275	2.280	2.291	2.280	2.219	2.280	2.300	73.70	71.87	73.70	72.47	73.70	71.35	73.70	71.38	73.70	73.77	73.70	72.12	104.10	104.08	104.10	106.67	104.10	104.14	73.70	71.59	73.70
3szo	1.6	A	997		2.280	2.279	2.280	2.270	2.280	2.282	2.280	2.266	2.280	2.266	2.280	2.275	2.280	2.255	2.280	2.300	2.280	2.287	2.280	2.282	2.280	2.257	2.280	2.290	73.70	72.60	73.70	73.14	73.70	72.61	73.70	73.16	73.70	73.62	73.70	73.00	104.10	104.02	104.10	105.71	104.10	104.01	73.70	72.56	73.70
3t7v	1.50008	A	991		2.280	2.293	2.280	2.298	2.280	2.268	2.280	2.294	2.280	2.250	2.280	2.343	2.280	2.406	2.280	2.326	2.280	2.358	2.280	2.252	2.280	2.305	2.280	2.317	73.70	73.13	73.70	71.99	73.70	75.40	73.70	75.25	73.70	71.64	73.70	71.33	104.10	107.32	104.10	104.29	104.10	104.67	73.70	73.32	73.70
3u44	3.2006	B	1167		2.280	2.281	2.280	2.280	2.280	2.280	2.280	2.281	2.280	2.274	2.280	2.281	2.280	2.277	2.280	2.282	2.280	2.281	2.280	2.276	2.280	2.281	2.280	2.282	73.70	73.86	73.70	73.73	73.70	73.69	73.70	73.71	73.70	73.69	73.70	73.70	104.10	104.28	104.10	104.19	104.10	103.96	73.70	73.70	73.70
3urk	1.50005	B	317		2.280	2.303	2.280	2.299	2.280	2.236	2.280	2.250	2.280	2.296	2.280	2.323	2.280	2.288	2.280	2.252	2.280	2.255	2.280	2.236	2.280	2.303	2.280	2.264	73.70	69.45	73.70	70.44	73.70	72.12	73.70	73.45	73.70	70.36	73.70	71.21	104.10	106.12	104.10	103.24	104.10	109.10	73.70	71.68	73.70
3utc	1.901	B	317		2.280	2.283	2.280	2.277	2.280	2.281	2.280	2.275	2.280	2.276	2.280	2.282	2.280	2.284	2.280	2.298	2.280	2.281	2.280	2.297	2.280	2.267	2.280	2.277	73.70	73.89	73.70	73.88	73.70	73.02	73.70	73.47	73.70	73.95	73.70	74.08	104.10	104.49	104.10	105.44	104.10	103.96	73.70	74.15	73.70
3uv3	1.60007	B	317		2.280	2.280	2.280	2.309	2.280	2.261	2.280	2.271	2.280	2.282	2.280	2.324	2.280	2.286	2.280	2.269	2.280	2.283	2.280	2.214	2.280	2.302	2.280	2.270	73.70	70.93	73.70	71.10	73.70	72.46	73.70	72.80	73.70	70.22	73.70	70.35	104.10	106.70	104.10	104.10	104.10	107.16	73.70	73.18	73.70
3uv6	1.70001	B	317		2.280	2.287	2.280	2.297	2.280	2.337	2.280	2.288	2.280	2.292	2.280	2.304	2.280	2.225	2.280	2.249	2.280	2.308	2.280	2.291	2.280	2.347	2.280	2.286	73.70	73.49	73.70	70.67	73.70	73.14	73.70	70.00	73.70	71.12	73.70	72.18	104.10	108.33	104.10	105.21	104.10	104.52	73.70	73.80	73.70
3uv7	1.6	B	317		2.280	2.282	2.280	2.290	2.280	2.317	2.280	2.300	2.280	2.268	2.280	2.264	2.280	2.263	2.280	2.278	2.280	2.269	2.280	2.285	2.280	2.330	2.280	2.285	73.70	72.74	73.70	71.59	73.70	70.16	73.70	69.48	73.70	68.97	73.70	69.88	104.10	109.38	104.10	106.38	104.10	103.96	73.70	72.88	73.70
3vkp	1.40355	A	602		2.280	2.329	2.280	2.234	2.280	2.301	2.280	2.357	2.280	2.301	2.280	2.223	2.280	2.258	2.280	2.307	2.280	2.314	2.280	2.285	2.280	2.215	2.280	2.287	73.70	73.56	73.70	73.79	73.70	72.05	73.70	72.43	73.70	72.83	73.70	73.29	104.10	102.96	104.10	106.81	104.10	103.05	73.70	73.50	73.70
3vkq	1.5993	A	602		2.280	2.321	2.280	2.261	2.280	2.301	2.280	2.353	2.280	2.317	2.280	2.233	2.280	2.267	2.280	2.317	2.280	2.329	2.280	2.316	2.280	2.244	2.280	2.293	73.70	72.86	73.70	73.67	73.70	72.00	73.70	72.13	73.70	73.34	73.70	73.55	104.10	102.74	104.10	107.39	104.10	103.28	73.70	72.70	73.70
3vkr	1.59938	A	602		2.280	2.322	2.280	2.259	2.280	2.296	2.280	2.345	2.280	2.314	2.280	2.244	2.280	2.258	2.280	2.316	2.280	2.326	2.280	2.309	2.280	2.256	2.280	2.296	73.70	73.09	73.70	73.70	73.70	72.00	73.70	72.29	73.70	73.22	73.70	73.66	104.10	103.09	104.10	107.21	104.10	103.33	73.70	72.68	73.70
3vks	1.4002	A	602		2.280	2.317	2.280	2.253	2.280	2.287	2.280	2.351	2.280	2.311	2.280	2.223	2.280	2.269	2.280	2.311	2.280	2.319	2.280	2.312	2.280	2.229	2.280	2.294	73.70	72.99	73.70	74.00	73.70	72.06	73.70	72.45	73.70	73.22	73.70	73.24	104.10	102.90	104.10	107.32	104.10	103.08	73.70	72.68	73.70
3vkt	1.29895	A	602		2.280	2.332	2.280	2.264	2.280	2.299	2.280	2.358	2.280	2.327	2.280	2.237	2.280	2.270	2.280	2.311	2.280	2.334	2.280	2.314	2.280	2.241	2.280	2.304	73.70	72.80	73.70	73.82	73.70	71.39	73.70	71.55	73.70	72.91	73.70	73.01	104.10	103.11	104.10	107.81	104.10	103.20	73.70	72.32	73.70
3vlx	1.35056	A	602		2.280	2.309	2.280	2.282	2.280	2.301	2.280	2.379	2.280	2.345	2.280	2.260	2.280	2.289	2.280	2.319	2.280	2.336	2.280	2.315	2.280	2.251	2.280	2.291	73.70	72.29	73.70	73.52	73.70	72.23	73.70	72.08	73.70	73.49	73.70	73.26	104.10	102.58	104.10	107.61	104.10	104.17	73.70	72.07	73.70
3vly	1.55272	A	602		2.280	2.331	2.280	2.259	2.280	2.311	2.280	2.367	2.280	2.317	2.280	2.247	2.280	2.279	2.280	2.319	2.280	2.334	2.280	2.321	2.280	2.240	2.280	2.291	73.70	73.07	73.70	73.40	73.70	71.45	73.70	71.53	73.70	72.83	73.70	73.25	104.10	102.85	104.10	107.75	104.10	103.26	73.70	72.27	73.70
3vlz	2.07285	A	602		2.280	2.295	2.280	2.281	2.280	2.271	2.280	2.286	2.280	2.278	2.280	2.283	2.280	2.285	2.280	2.272	2.280	2.287	2.280	2.285	2.280	2.284	2.280	2.301	73.70	74.15	73.70	74.25	73.70	74.09	73.70	74.28	73.70	74.06	73.70	73.99	104.10	104.37	104.10	103.58	104.10	103.75	73.70	73.62	73.70
3vm0	1.69492	A	602		2.280	2.266	2.280	2.286	2.280	2.308	2.280	2.363	2.280	2.353	2.280	2.221	2.280	2.284	2.280	2.276	2.280	2.302	2.280	2.300	2.280	2.192	2.280	2.320	73.70	72.84	73.70	74.89	73.70	73.50	73.70	72.24	73.70	75.15	73.70	72.36	104.10	102.70	104.10	106.50	104.10	102.45	73.70	72.17	73.70
3vm1	1.50199	A	602		2.280	2.334	2.280	2.255	2.280	2.312	2.280	2.361	2.280	2.314	2.280	2.237	2.280	2.272	2.280	2.330	2.280	2.341	2.280	2.322	2.280	2.252	2.280	2.281	73.70	73.20	73.70	73.56	73.70	71.60	73.70	71.79	73.70	72.78	73.70	73.73	104.10	102.66	104.10	107.82	104.10	103.02	73.70	72.59	73.70
3vrb	2.91038	B	302		2.280	2.284	2.280	2.273	2.280	2.285	2.280	2.284	2.280	2.277	2.280	2.277	2.280	2.277	2.280	2.280	2.280	2.283	2.280	2.276	2.280	2.278	2.280	2.280	73.70	73.51	73.70	73.80	73.70	73.69	73.70	73.77	73.70	73.61	73.70	73.79	104.10	104.20	104.10	104.15	104.10	104.22	73.70	73.63	73.70
3vyr	2.55036	B	501		2.280	2.275	2.280	2.279	2.280	2.286	2.280	2.275	2.280	2.281	2.280	2.281	2.280	2.275	2.280	2.278	2.280	2.278	2.280	2.279	2.280	2.284	2.280	2.279	73.70	73.66	73.70	73.55	73.70	73.65	73.70	73.45	73.70	73.92	73.70	73.94	104.10	104.10	104.10	104.17	104.10	104.26	73.70	73.52	73.70
3vys	2.34332	B	501		2.280	2.297	2.280	2.280	2.280	2.270	2.280	2.276	2.280	2.278	2.280	2.281	2.280	2.292	2.280	2.286	2.280	2.259	2.280	2.278	2.280	2.289	2.280	2.272	73.70	73.40	73.70	73.55	73.70	73.44	73.70	74.46	73.70	73.91	73.70	74.56	104.10	103.23	104.10	103.57	104.10	104.81	73.70	73.38	73.70
3vyt	2.24938	B	501		2.280	2.287	2.280	2.288	2.280	2.272	2.280	2.276	2.280	2.277	2.280	2.280	2.280	2.289	2.280	2.284	2.280	2.267	2.280	2.266	2.280	2.277	2.280	2.266	73.70	73.55	73.70	73.79	73.70	73.09	73.70	73.69	73.70	73.63	73.70	73.82	104.10	103.50	104.10	104.51	104.10	104.26	73.70	73.64	73.70
3vyu	2.74914	B	501		2.280	2.278	2.280	2.264	2.280	2.266	2.280	2.281	2.280	2.261	2.280	2.278	2.280	2.279	2.280	2.262	2.280	2.278	2.280	2.286	2.280	2.291	2.280	2.292	73.70	74.07	73.70	73.70	73.70	73.25	73.70	73.17	73.70	73.84	73.70	74.09	104.10	104.67	104.10	104.51	104.10	103.94	73.70	73.29	73.70
3zgl	1.68043	B	1310		2.280	2.285	2.280	2.257	2.280	2.297	2.280	2.287	2.280	2.283	2.280	2.247	2.280	2.269	2.280	2.285	2.280	2.279	2.280	2.267	2.280	2.268	2.280	2.294	73.70	73.21	73.70	73.31	73.70	73.13	73.70	73.60	73.70	71.71	73.70	72.08	104.10	106.14	104.10	104.07	104.10	103.82	73.70	73.85	73.70
3zgn	1.95001	A	1311		2.280	2.282	2.280	2.281	2.280	2.280	2.280	2.277	2.280	2.280	2.280	2.275	2.280	2.282	2.280	2.278	2.280	2.281	2.280	2.281	2.280	2.282	2.280	2.287	73.70	73.80	73.70	73.94	73.70	73.85	73.70	73.87	73.70	74.02	73.70	73.50	104.10	103.92	104.10	103.85	104.10	104.10	73.70	73.74	73.70
3zxs	2.70003	B	1510		2.280	2.278	2.280	2.279	2.280	2.314	2.280	2.261	2.280	2.287	2.280	2.266	2.280	2.275	2.280	2.288	2.280	2.268	2.280	2.298	2.280	2.281	2.280	2.286	73.70	73.66	73.70	73.75	73.70	73.32	73.70	73.65	73.70	73.96	73.70	73.60	104.10	104.05	104.10	104.02	104.10	103.93	73.70	74.07	73.70
4a15	2.2	A	1616		2.280	2.275	2.280	2.305	2.280	2.267	2.280	2.276	2.280	2.273	2.280	2.309	2.280	2.298	2.280	2.302	2.280	2.224	2.280	2.258	2.280	2.275	2.280	2.293	73.70	73.25	73.70	73.29	73.70	72.75	73.70	74.36	73.70	72.84	73.70	71.95	104.10	105.25	104.10	103.97	104.10	104.35	73.70	72.31	73.70
4c3o	3.20283	F	1001		2.280	2.279	2.280	2.280	2.280	2.279	2.280	2.280	2.280	2.280	2.280	2.280	2.280	2.280	2.280	2.280	2.280	2.277	2.280	2.280	2.280	2.280	2.280	2.281	73.70	73.79	73.70	73.86	73.70	73.65	73.70	73.68	73.70	73.76	73.70	73.72	104.10	104.09	104.10	104.16	104.10	104.02	73.70	73.66	73.70
4ceh	3.24005	B	2161		2.280	2.280	2.280	2.280	2.280	2.277	2.280	2.282	2.280	2.277	2.280	2.279	2.280	2.282	2.280	2.278	2.280	2.278	2.280	2.280	2.280	2.280	2.280	2.279	73.70	73.70	73.70	73.73	73.70	73.67	73.70	73.74	73.70	73.70	73.70	73.72	104.10	104.16	104.10	104.18	104.10	104.15	73.70	73.75	73.70
4cei	2.80001	B	2160		2.280	2.271	2.280	2.276	2.280	2.278	2.280	2.283	2.280	2.278	2.280	2.287	2.280	2.262	2.280	2.289	2.280	2.292	2.280	2.274	2.280	2.269	2.280	2.267	73.70	73.44	73.70	73.24	73.70	73.41	73.70	73.21	73.70	74.78	73.70	74.71	104.10	102.90	104.10	105.18	104.10	104.66	73.70	73.41	73.70
4cej	3.00001	B	2160		2.280	2.278	2.280	2.279	2.280	2.283	2.280	2.279	2.280	2.282	2.280	2.281	2.280	2.277	2.280	2.283	2.280	2.279	2.280	2.283	2.280	2.273	2.280	2.280	73.70	73.80	73.70	73.76	73.70	73.80	73.70	73.77	73.70	73.96	73.70	73.80	104.10	103.90	104.10	104.19	104.10	104.11	73.70	73.82	73.70
4dja	1.45001	A	603		2.280	2.248	2.280	2.288	2.280	2.309	2.280	2.248	2.280	2.306	2.280	2.287	2.280	2.280	2.280	2.316	2.280	2.251	2.280	2.308	2.280	2.293	2.280	2.244	73.70	73.40	73.70	73.34	73.70	73.77	73.70	73.86	73.70	73.76	73.70	73.95	104.10	103.90	104.10	104.24	104.10	104.49	73.70	73.66	73.70
4dje	3.50414	C	501		2.280	2.280	2.280	2.280	2.280	2.280	2.280	2.280	2.280	2.281	2.280	2.280	2.280	2.280	2.280	2.280	2.280	2.280	2.280	2.280	2.280	2.280	2.280	2.279	73.70	73.69	73.70	73.70	73.70	73.72	73.70	73.72	73.70	73.67	73.70	73.66	104.10	104.10	104.10	104.09	104.10	104.13	73.70	73.71	73.70
4eht	1.95	A	301		2.280	2.283	2.280	2.318	2.280	2.209	2.280	2.312	2.280	2.261	2.280	2.199	2.280	2.241	2.280	2.243	2.280	2.303	2.280	2.263	2.280	2.320	2.280	2.279	73.70	73.92	73.70	77.33	73.70	75.81	73.70	76.06	73.70	71.47	73.70	71.55	104.10	107.34	104.10	102.87	104.10	100.23	73.70	73.09	73.70
4fe1	4.92278	C	101		2.280	2.280	2.280	2.280	2.280	2.280	2.280	2.281	2.280	2.281	2.280	2.280	2.280	2.280	2.280	2.280	2.280	2.280	2.280	2.279	2.280	2.280	2.280	2.280	73.70	73.67	73.70	73.71	73.70	73.74	73.70	73.71	73.70	73.77	73.70	73.70	104.10	104.15	104.10	104.10	104.10	104.10	73.70	73.68	73.70
4fhc	2.20001	A	401		2.280	2.279	2.280	2.280	2.280	2.285	2.280	2.276	2.280	2.286	2.280	2.276	2.280	2.283	2.280	2.283	2.280	2.281	2.280	2.286	2.280	2.271	2.280	2.282	73.70	73.65	73.70	73.74	73.70	73.44	73.70	73.38	73.70	73.70	73.70	73.47	104.10	104.01	104.10	104.73	104.10	104.06	73.70	74.18	73.70
4fhd	2.00001	A	401		2.280	2.292	2.280	2.285	2.280	2.265	2.280	2.292	2.280	2.272	2.280	2.269	2.280	2.276	2.280	2.285	2.280	2.288	2.280	2.270	2.280	2.269	2.280	2.299	73.70	73.96	73.70	74.41	73.70	73.65	73.70	74.11	73.70	72.66	73.70	72.23	104.10	105.71	104.10	104.32	104.10	102.88	73.70	73.00	73.70
4fhe	2.00003	A	401		2.280	2.284	2.280	2.286	2.280	2.275	2.280	2.282	2.280	2.297	2.280	2.273	2.280	2.284	2.280	2.297	2.280	2.291	2.280	2.280	2.280	2.273	2.280	2.296	73.70	73.48	73.70	74.15	73.70	73.90	73.70	74.18	73.70	73.32	73.70	72.85	104.10	105.01	104.10	104.38	104.10	103.84	73.70	73.50	73.70
4fhf	2.30007	A	401		2.280	2.282	2.280	2.291	2.280	2.267	2.280	2.284	2.280	2.273	2.280	2.270	2.280	2.259	2.280	2.300	2.280	2.310	2.280	2.277	2.280	2.291	2.280	2.270	73.70	72.93	73.70	73.43	73.70	75.84	73.70	75.92	73.70	72.48	73.70	72.68	104.10	105.28	104.10	102.87	104.10	104.40	73.70	75.17	73.70
4fhg	2.00007	A	401		2.280	2.284	2.280	2.285	2.280	2.283	2.280	2.279	2.280	2.292	2.280	2.280	2.280	2.278	2.280	2.281	2.280	2.294	2.280	2.278	2.280	2.279	2.280	2.280	73.70	73.01	73.70	73.26	73.70	73.75	73.70	73.52	73.70	73.40	73.70	73.36	104.10	104.51	104.10	104.35	104.10	104.48	73.70	73.26	73.70
4fwi	2.89185	B	401		2.280	2.267	2.280	2.276	2.280	2.286	2.280	2.266	2.280	2.290	2.280	2.277	2.280	2.274	2.280	2.290	2.280	2.272	2.280	2.274	2.280	2.285	2.280	2.266	73.70	73.50	73.70	73.56	73.70	73.92	73.70	73.90	73.70	74.03	73.70	74.20	104.10	103.96	104.10	103.97	104.10	104.38	73.70	73.01	73.70
4g9p	1.50301	A	501		2.280	2.307	2.280	2.285	2.280	2.292	2.280	2.313	2.280	2.280	2.280	2.279	2.280	2.306	2.280	2.296	2.280	2.285	2.280	2.282	2.280	2.296	2.280	2.307	73.70	73.04	73.70	72.91	73.70	73.22	73.70	73.72	73.70	71.47	73.70	71.69	104.10	107.41	104.10	103.86	104.10	103.18	73.70	70.46	73.70
4h4c	1.80002	B	401		2.280	2.283	2.280	2.243	2.280	2.285	2.280	2.279	2.280	2.293	2.280	2.219	2.280	2.280	2.280	2.288	2.280	2.276	2.280	2.276	2.280	2.286	2.280	2.295	73.70	72.07	73.70	72.34	73.70	73.40	73.70	73.35	73.70	73.69	73.70	73.75	104.10	104.91	104.10	104.09	104.10	104.72	73.70	72.16	73.70
4h4e	1.7	B	401		2.280	2.285	2.280	2.269	2.280	2.297	2.280	2.292	2.280	2.290	2.280	2.265	2.280	2.263	2.280	2.283	2.280	2.290	2.280	2.289	2.280	2.277	2.280	2.283	73.70	73.12	73.70	73.17	73.70	72.16	73.70	71.94	73.70	72.54	73.70	72.93	104.10	104.67	104.10	106.21	104.10	104.00	73.70	73.56	73.70
4hea	3.29995	6	201		2.280	2.279	2.280	2.280	2.280	2.280	2.280	2.281	2.280	2.282	2.280	2.280	2.280	2.280	2.280	2.281	2.280	2.280	2.280	2.281	2.280	2.278	2.280	2.280	73.70	73.70	73.70	73.69	73.70	73.69	73.70	73.70	73.70	73.69	73.70	73.71	104.10	104.11	104.10	104.13	104.10	104.16	73.70	73.70	73.70
4htr	1.56039	A	603		2.280	2.274	2.280	2.298	2.280	2.258	2.280	2.285	2.280	2.230	2.280	2.333	2.280	2.307	2.280	2.238	2.280	2.273	2.280	2.251	2.280	2.276	2.280	2.297	73.70	74.17	73.70	72.98	73.70	74.96	73.70	74.60	73.70	73.04	73.70	72.21	104.10	106.41	104.10	101.61	104.10	103.66	73.70	69.96	73.70
4jxc	1.50231	A	401		2.280	2.275	2.280	2.291	2.280	2.273	2.280	2.283	2.280	2.250	2.280	2.307	2.280	2.327	2.280	2.332	2.280	2.350	2.280	2.241	2.280	2.275	2.280	2.298	73.70	73.57	73.70	72.85	73.70	76.71	73.70	76.38	73.70	73.10	73.70	72.39	104.10	105.39	104.10	103.72	104.10	104.14	73.70	76.15	73.70
4jy8	2.9005	A	402		2.280	2.277	2.280	2.281	2.280	2.281	2.280	2.280	2.280	2.281	2.280	2.278	2.280	2.281	2.280	2.278	2.280	2.277	2.280	2.278	2.280	2.280	2.280	2.280	73.70	73.65	73.70	73.67	73.70	73.68	73.70	73.74	73.70	73.74	73.70	73.62	104.10	104.20	104.10	104.16	104.10	104.23	73.70	73.77	73.70
4jy9	1.60004	A	401		2.280	2.252	2.280	2.301	2.280	2.303	2.280	2.257	2.280	2.310	2.280	2.318	2.280	2.341	2.280	2.323	2.280	2.297	2.280	2.302	2.280	2.301	2.280	2.247	73.70	72.27	73.70	72.09	73.70	75.61	73.70	75.14	73.70	72.36	73.70	72.42	104.10	105.15	104.10	103.52	104.10	106.35	73.70	76.12	73.70
4jyd	1.71116	A	401		2.280	2.277	2.280	2.273	2.280	2.291	2.280	2.286	2.280	2.283	2.280	2.279	2.280	2.265	2.280	2.315	2.280	2.276	2.280	2.294	2.280	2.283	2.280	2.276	73.70	72.84	73.70	72.57	73.70	74.86	73.70	75.34	73.70	73.81	73.70	74.03	104.10	104.15	104.10	103.05	104.10	105.19	73.70	73.55	73.70
4jyf	1.45007	A	401		2.280	2.251	2.280	2.302	2.280	2.290	2.280	2.265	2.280	2.300	2.280	2.314	2.280	2.361	2.280	2.376	2.280	2.305	2.280	2.329	2.280	2.279	2.280	2.247	73.70	72.69	73.70	72.64	73.70	75.98	73.70	76.64	73.70	72.72	73.70	72.35	104.10	104.75	104.10	103.93	104.10	105.91	73.70	76.59	73.70
4k36	1.61901	B	503		2.280	2.293	2.280	2.267	2.280	2.296	2.280	2.280	2.280	2.279	2.280	2.272	2.280	2.312	2.280	2.280	2.280	2.275	2.280	2.282	2.280	2.267	2.280	2.277	73.70	74.75	73.70	73.62	73.70	73.90	73.70	73.49	73.70	73.25	73.70	73.67	104.10	104.01	104.10	104.21	104.10	103.71	73.70	72.56	73.70
4k37	1.61914	A	503		2.280	2.279	2.280	2.259	2.280	2.283	2.280	2.280	2.280	2.286	2.280	2.291	2.280	2.289	2.280	2.277	2.280	2.279	2.280	2.285	2.280	2.285	2.280	2.275	73.70	72.88	73.70	74.28	73.70	73.68	73.70	73.49	73.70	73.05	73.70	73.71	104.10	104.32	104.10	104.16	104.10	104.08	73.70	74.09	73.70
4k38	1.83115	B	503		2.280	2.296	2.280	2.284	2.280	2.274	2.280	2.278	2.280	2.285	2.280	2.282	2.280	2.283	2.280	2.265	2.280	2.287	2.280	2.280	2.280	2.307	2.280	2.293	73.70	73.99	73.70	73.81	73.70	73.99	73.70	73.46	73.70	73.88	73.70	73.88	104.10	104.47	104.10	104.29	104.10	103.79	73.70	73.75	73.70
4k39	1.78342	B	503		2.280	2.278	2.280	2.279	2.280	2.283	2.280	2.279	2.280	2.296	2.280	2.295	2.280	2.276	2.280	2.290	2.280	2.279	2.280	2.297	2.280	2.286	2.280	2.284	73.70	73.97	73.70	73.14	73.70	73.85	73.70	73.73	73.70	73.21	73.70	73.76	104.10	104.35	104.10	103.75	104.10	102.81	73.70	73.66	73.70
4k9r	2.30001	A	401		2.280	2.266	2.280	2.248	2.280	2.277	2.280	2.285	2.280	2.277	2.280	2.282	2.280	2.286	2.280	2.279	2.280	2.276	2.280	2.286	2.280	2.279	2.280	2.275	73.70	73.42	73.70	72.80	73.70	73.12	73.70	72.98	73.70	73.01	73.70	73.42	104.10	105.04	104.10	104.92	104.10	105.10	73.70	73.27	73.70
4kt0	2.6	A	3001		2.280	2.282	2.280	2.283	2.280	2.275	2.280	2.288	2.280	2.273	2.280	2.280	2.280	2.283	2.280	2.273	2.280	2.284	2.280	2.278	2.280	2.280	2.280	2.288	73.70	73.65	73.70	73.81	73.70	73.85	73.70	73.74	73.70	73.66	73.70	73.68	104.10	104.28	104.10	103.98	104.10	104.04	73.70	73.69	73.70
4l6v	3.40001	3	3003		2.280	2.280	2.280	2.280	2.280	2.280	2.280	2.279	2.280	2.281	2.280	2.280	2.280	2.280	2.280	2.280	2.280	2.280	2.280	2.280	2.280	2.280	2.280	2.280	73.70	73.70	73.70	73.69	73.70	73.70	73.70	73.68	73.70	73.75	73.70	73.73	104.10	104.09	104.10	104.13	104.10	104.14	73.70	73.70	73.70
4m7s	2.02161	A	502		2.280	2.277	2.280	2.282	2.280	2.278	2.280	2.280	2.280	2.279	2.280	2.280	2.280	2.277	2.280	2.281	2.280	2.280	2.280	2.280	2.280	2.280	2.280	2.279	73.70	73.57	73.70	73.68	73.70	73.62	73.70	73.68	73.70	73.54	73.70	73.47	104.10	104.23	104.10	104.16	104.10	104.26	73.70	73.67	73.70
4m7t	1.56045	A	501		2.280	2.281	2.280	2.286	2.280	2.278	2.280	2.293	2.280	2.270	2.280	2.292	2.280	2.296	2.280	2.247	2.280	2.295	2.280	2.257	2.280	2.275	2.280	2.273	73.70	73.09	73.70	73.28	73.70	73.17	73.70	73.12	73.70	71.53	73.70	72.72	104.10	106.26	104.10	104.00	104.10	105.19	73.70	72.46	73.70
4mux	1.70239	B	401		2.280	2.281	2.280	2.272	2.280	2.295	2.280	2.289	2.280	2.282	2.280	2.288	2.280	2.229	2.280	2.292	2.280	2.288	2.280	2.290	2.280	2.270	2.280	2.288	73.70	73.82	73.70	72.67	73.70	73.18	73.70	74.16	73.70	71.57	73.70	72.01	104.10	106.19	104.10	104.09	104.10	103.11	73.70	73.65	73.70
4njg	2.59785	B	301		2.280	2.281	2.280	2.281	2.280	2.282	2.280	2.282	2.280	2.285	2.280	2.280	2.280	2.292	2.280	2.247	2.280	2.281	2.280	2.262	2.280	2.299	2.280	2.278	73.70	73.81	73.70	74.00	73.70	74.51	73.70	74.13	73.70	73.34	73.70	73.68	104.10	105.22	104.10	103.38	104.10	103.69	73.70	73.36	73.70
4njh	1.89755	B	301		2.280	2.312	2.280	2.286	2.280	2.224	2.280	2.320	2.280	2.178	2.280	2.292	2.280	2.297	2.280	2.290	2.280	2.348	2.280	2.228	2.280	2.252	2.280	2.318	73.70	73.76	73.70	73.26	73.70	76.82	73.70	77.40	73.70	71.33	73.70	71.58	104.10	108.80	104.10	101.97	104.10	103.26	73.70	72.87	73.70
4nji	2.19735	A	301		2.280	2.281	2.280	2.270	2.280	2.302	2.280	2.305	2.280	2.277	2.280	2.275	2.280	2.287	2.280	2.389	2.280	2.257	2.280	2.240	2.280	2.292	2.280	2.287	73.70	73.70	73.70	73.14	73.70	74.50	73.70	77.09	73.70	73.81	73.70	73.94	104.10	105.37	104.10	103.02	104.10	103.96	73.70	71.43	73.70
4njj	2.69978	B	301		2.280	2.280	2.280	2.282	2.280	2.287	2.280	2.318	2.280	2.278	2.280	2.265	2.280	2.323	2.280	2.270	2.280	2.292	2.280	2.273	2.280	2.293	2.280	2.293	73.70	74.19	73.70	74.30	73.70	73.51	73.70	72.95	73.70	73.82	73.70	73.65	104.10	104.24	104.10	105.53	104.10	103.29	73.70	75.96	73.70
4njk	1.91051	B	301		2.280	2.310	2.280	2.264	2.280	2.248	2.280	2.316	2.280	2.161	2.280	2.313	2.280	2.296	2.280	2.319	2.280	2.345	2.280	2.226	2.280	2.306	2.280	2.305	73.70	74.49	73.70	73.20	73.70	74.53	73.70	75.48	73.70	70.23	73.70	70.87	104.10	109.43	104.10	102.35	104.10	103.50	73.70	72.88	73.70
4p3x	1.65004	A	301		2.280	2.291	2.280	2.287	2.280	2.277	2.280	2.277	2.280	2.290	2.280	2.275	2.280	2.293	2.280	2.278	2.280	2.289	2.280	2.259	2.280	2.300	2.280	2.271	73.70	74.15	73.70	74.61	73.70	74.04	73.70	74.10	73.70	74.79	73.70	75.42	104.10	102.88	104.10	103.97	104.10	103.43	73.70	72.71	73.70
4pl1	2.58343	B	402		2.280	2.292	2.280	2.276	2.280	2.284	2.280	2.281	2.280	2.285	2.280	2.267	2.280	2.281	2.280	2.281	2.280	2.281	2.280	2.288	2.280	2.273	2.280	2.278	73.70	73.74	73.70	74.05	73.70	74.18	73.70	73.95	73.70	73.64	73.70	73.91	104.10	103.59	104.10	103.42	104.10	103.61	73.70	74.83	73.70
4pl2	2.20002	B	401		2.280	2.281	2.280	2.281	2.280	2.285	2.280	2.278	2.280	2.280	2.280	2.283	2.280	2.284	2.280	2.281	2.280	2.281	2.280	2.283	2.280	2.276	2.280	2.282	73.70	74.24	73.70	73.99	73.70	73.72	73.70	73.66	73.70	73.41	73.70	73.37	104.10	104.61	104.10	104.11	104.10	103.85	73.70	73.69	73.70
4r0v	2.28854	B	601		2.280	2.278	2.280	2.287	2.280	2.279	2.280	2.282	2.280	2.276	2.280	2.279	2.280	2.276	2.280	2.286	2.280	2.282	2.280	2.287	2.280	2.279	2.280	2.279	73.70	73.54	73.70	73.70	73.70	73.69	73.70	73.82	73.70	73.82	73.70	73.77	104.10	103.87	104.10	104.10	104.10	104.12	73.70	73.70	73.70
4r33	1.77998	A	502		2.280	2.303	2.280	2.244	2.280	2.250	2.280	2.279	2.280	2.276	2.280	2.304	2.280	2.392	2.280	2.311	2.280	2.326	2.280	2.258	2.280	2.318	2.280	2.302	73.70	72.97	73.70	72.38	73.70	73.54	73.70	74.11	73.70	71.14	73.70	74.59	104.10	105.23	104.10	105.01	104.10	105.57	73.70	75.65	73.70
4r34	1.79995	A	504		2.280	2.281	2.280	2.274	2.280	2.288	2.280	2.242	2.280	2.292	2.280	2.306	2.280	2.310	2.280	2.314	2.280	2.139	2.280	2.295	2.280	2.275	2.280	2.158	73.70	73.95	73.70	73.65	73.70	75.11	73.70	72.82	73.70	75.31	73.70	74.52	104.10	103.48	104.10	104.37	104.10	104.18	73.70	76.27	73.70
4rh0	2.10002	A	409		2.280	2.283	2.280	2.270	2.280	2.291	2.280	2.281	2.280	2.274	2.280	2.292	2.280	2.278	2.280	2.283	2.280	2.286	2.280	2.291	2.280	2.284	2.280	2.283	73.70	73.72	73.70	73.00	73.70	73.34	73.70	73.13	73.70	73.21	73.70	73.45	104.10	105.16	104.10	104.46	104.10	104.19	73.70	73.16	73.70
4rh1	2.60001	A	401		2.280	2.279	2.280	2.280	2.280	2.279	2.280	2.278	2.280	2.275	2.280	2.286	2.280	2.279	2.280	2.282	2.280	2.282	2.280	2.280	2.280	2.280	2.280	2.280	73.70	73.74	73.70	73.55	73.70	74.00	73.70	74.00	73.70	73.67	73.70	73.64	104.10	104.22	104.10	103.93	104.10	104.31	73.70	74.10	73.70
4rku	3.00003	A	8001		2.280	2.277	2.280	2.281	2.280	2.280	2.280	2.279	2.280	2.281	2.280	2.279	2.280	2.282	2.280	2.279	2.280	2.278	2.280	2.280	2.280	2.280	2.280	2.278	73.70	73.75	73.70	73.77	73.70	73.66	73.70	73.60	73.70	73.73	73.70	73.65	104.10	104.18	104.10	104.07	104.10	104.02	73.70	73.62	73.70
4rqo	2.24696	A	500		2.280	2.282	2.280	2.284	2.280	2.282	2.280	2.274	2.280	2.277	2.280	2.279	2.280	2.281	2.280	2.281	2.280	2.277	2.280	2.283	2.280	2.281	2.280	2.279	73.70	73.70	73.70	73.64	73.70	73.59	73.70	73.49	73.70	73.89	73.70	73.67	104.10	104.08	104.10	104.46	104.10	104.03	73.70	73.72	73.70
4rr2	2.5997	D	1000		2.280	2.280	2.280	2.278	2.280	2.284	2.280	2.281	2.280	2.281	2.280	2.278	2.280	2.282	2.280	2.280	2.280	2.280	2.280	2.282	2.280	2.278	2.280	2.278	73.70	73.90	73.70	73.86	73.70	73.83	73.70	73.76	73.70	73.84	73.70	73.88	104.10	104.01	104.10	104.10	104.10	103.97	73.70	73.73	73.70
4s23	1.64989	B	501		2.280	2.279	2.280	2.280	2.280	2.281	2.280	2.279	2.280	2.282	2.280	2.278	2.280	2.281	2.280	2.282	2.280	2.279	2.280	2.281	2.280	2.282	2.280	2.277	73.70	73.65	73.70	73.73	73.70	73.92	73.70	73.93	73.70	73.42	73.70	73.50	104.10	104.73	104.10	103.89	104.10	104.09	73.70	73.63	73.70
4s25	1.44876	A	701		2.280	2.270	2.280	2.323	2.280	2.239	2.280	2.290	2.280	2.238	2.280	2.294	2.280	2.337	2.280	2.257	2.280	2.291	2.280	2.250	2.280	2.316	2.280	2.276	73.70	72.27	73.70	72.83	73.70	74.16	73.70	74.10	73.70	71.68	73.70	71.42	104.10	107.27	104.10	103.36	104.10	104.48	73.70	71.91	73.70
4s26	1.84373	A	701		2.280	2.307	2.280	2.322	2.280	2.278	2.280	2.334	2.280	2.264	2.280	2.256	2.280	2.280	2.280	2.293	2.280	2.172	2.280	2.292	2.280	2.244	2.280	2.281	73.70	74.84	73.70	73.84	73.70	73.38	73.70	71.60	73.70	73.09	73.70	73.26	104.10	104.59	104.10	107.81	104.10	105.01	73.70	71.90	73.70
4s27	1.26741	A	701		2.280	2.294	2.280	2.326	2.280	2.275	2.280	2.278	2.280	2.278	2.280	2.291	2.280	2.398	2.280	2.308	2.280	2.306	2.280	2.270	2.280	2.315	2.280	2.292	73.70	72.91	73.70	73.62	73.70	74.84	73.70	75.23	73.70	71.31	73.70	71.13	104.10	107.48	104.10	103.29	104.10	103.32	73.70	72.23	73.70
4s28	1.24889	A	701		2.280	2.282	2.280	2.333	2.280	2.263	2.280	2.307	2.280	2.280	2.280	2.297	2.280	2.358	2.280	2.286	2.280	2.312	2.280	2.283	2.280	2.326	2.280	2.289	73.70	72.02	73.70	73.00	73.70	74.16	73.70	74.00	73.70	71.20	73.70	70.95	104.10	107.70	104.10	103.68	104.10	104.45	73.70	71.39	73.70
4s2a	2.93009	A	700		2.280	2.274	2.280	2.279	2.280	2.284	2.280	2.280	2.280	2.280	2.280	2.280	2.280	2.285	2.280	2.280	2.280	2.278	2.280	2.281	2.280	2.283	2.280	2.277	73.70	73.69	73.70	73.61	73.70	73.64	73.70	73.49	73.70	73.52	73.70	73.52	104.10	104.49	104.10	104.32	104.10	104.16	73.70	73.78	73.70
4s38	1.40002	A	901		2.280	2.370	2.280	2.336	2.280	2.269	2.280	2.296	2.280	2.271	2.280	2.328	2.280	2.322	2.280	2.294	2.280	2.322	2.280	2.266	2.280	2.333	2.280	2.325	73.70	72.55	73.70	72.72	73.70	72.53	73.70	73.88	73.70	69.75	73.70	70.48	104.10	108.08	104.10	103.67	104.10	103.26	73.70	70.73	73.70
4s39	1.30002	A	901		2.280	2.367	2.280	2.313	2.280	2.275	2.280	2.300	2.280	2.248	2.280	2.291	2.280	2.310	2.280	2.280	2.280	2.313	2.280	2.263	2.280	2.333	2.280	2.297	73.70	72.10	73.70	72.02	73.70	73.82	73.70	74.96	73.70	65.42	73.70	66.86	104.10	112.42	104.10	100.99	104.10	103.07	73.70	70.67	73.70
4s3a	1.6	A	902		2.280	2.307	2.280	2.355	2.280	2.236	2.280	2.296	2.280	2.278	2.280	2.293	2.280	2.319	2.280	2.272	2.280	2.297	2.280	2.291	2.280	2.348	2.280	2.296	73.70	72.83	73.70	74.77	73.70	72.33	73.70	73.17	73.70	69.11	73.70	69.18	104.10	109.55	104.10	105.03	104.10	101.73	73.70	71.30	73.70
4s3b	1.80003	A	902		2.280	2.365	2.280	2.288	2.280	2.224	2.280	2.348	2.280	2.253	2.280	2.287	2.280	2.274	2.280	2.285	2.280	2.320	2.280	2.307	2.280	2.343	2.280	2.265	73.70	73.55	73.70	74.13	73.70	72.92	73.70	74.90	73.70	67.13	73.70	69.73	104.10	109.94	104.10	102.98	104.10	103.29	73.70	71.97	73.70
4s3c	1.45002	A	902		2.280	2.334	2.280	2.234	2.280	2.223	2.280	2.339	2.280	2.170	2.280	2.326	2.280	2.338	2.280	2.244	2.280	2.306	2.280	2.220	2.280	2.291	2.280	2.274	73.70	74.10	73.70	71.35	73.70	72.18	73.70	73.08	73.70	70.24	73.70	72.35	104.10	108.02	104.10	103.98	104.10	103.19	73.70	66.05	73.70
4s3e	1.35001	A	901		2.280	2.356	2.280	2.337	2.280	2.231	2.280	2.336	2.280	2.247	2.280	2.283	2.280	2.333	2.280	2.264	2.280	2.323	2.280	2.266	2.280	2.313	2.280	2.302	73.70	71.96	73.70	73.28	73.70	72.88	73.70	74.11	73.70	69.07	73.70	69.59	104.10	108.45	104.10	103.55	104.10	102.99	73.70	69.59	73.70
4tpu	2.35468	A	302		2.280	2.278	2.280	2.275	2.280	2.281	2.280	2.295	2.280	2.277	2.280	2.286	2.280	2.273	2.280	2.278	2.280	2.283	2.280	2.280	2.280	2.280	2.280	2.280	73.70	73.59	73.70	73.33	73.70	73.86	73.70	73.70	73.70	73.77	73.70	73.83	104.10	104.11	104.10	104.01	104.10	104.80	73.70	74.25	73.70
4u0p	1.62345	B	301		2.280	2.344	2.280	2.257	2.280	2.283	2.280	2.300	2.280	2.268	2.280	2.283	2.280	2.251	2.280	2.271	2.280	2.298	2.280	2.288	2.280	2.278	2.280	2.330	73.70	73.09	73.70	73.18	73.70	74.54	73.70	73.54	73.70	74.85	73.70	74.21	104.10	103.25	104.10	104.58	104.10	104.56	73.70	74.39	73.70
4unf	2.15003	A	1248		2.280	2.278	2.280	2.277	2.280	2.292	2.280	2.279	2.280	2.291	2.280	2.282	2.280	2.285	2.280	2.272	2.280	2.290	2.280	2.285	2.280	2.285	2.280	2.274	73.70	73.78	73.70	73.65	73.70	74.07	73.70	73.46	73.70	73.48	73.70	73.72	104.10	104.43	104.10	103.97	104.10	104.16	73.70	73.81	73.70
4uob	1.31001	A	1329		2.280	2.271	2.280	2.271	2.280	2.311	2.280	2.274	2.280	2.302	2.280	2.302	2.280	2.282	2.280	2.312	2.280	2.279	2.280	2.312	2.280	2.293	2.280	2.290	73.70	74.19	73.70	73.45	73.70	73.05	73.70	72.92	73.70	73.37	73.70	73.43	104.10	105.05	104.10	105.03	104.10	103.98	73.70	73.43	73.70
4wcx	1.59001	A	502		2.280	2.274	2.280	2.304	2.280	2.275	2.280	2.275	2.280	2.265	2.280	2.281	2.280	2.283	2.280	2.241	2.280	2.273	2.280	2.275	2.280	2.297	2.280	2.266	73.70	73.87	73.70	72.97	73.70	73.91	73.70	74.11	73.70	74.07	73.70	73.66	104.10	103.71	104.10	104.06	104.10	104.19	73.70	73.23	73.70
4xdd	1.59949	A	601		2.280	2.281	2.280	2.283	2.280	2.275	2.280	2.283	2.280	2.279	2.280	2.282	2.280	2.280	2.280	2.290	2.280	2.282	2.280	2.278	2.280	2.282	2.280	2.283	73.70	73.64	73.70	73.90	73.70	73.73	73.70	73.59	73.70	73.06	73.70	74.02	104.10	104.14	104.10	104.30	104.10	104.64	73.70	73.76	73.70
4xk8	2.80002	a	855		2.280	2.283	2.280	2.278	2.280	2.281	2.280	2.277	2.280	2.284	2.280	2.281	2.280	2.280	2.280	2.280	2.280	2.282	2.280	2.277	2.280	2.279	2.280	2.281	73.70	73.74	73.70	73.75	73.70	73.71	73.70	73.84	73.70	73.66	73.70	73.57	104.10	104.09	104.10	104.09	104.10	104.18	73.70	73.70	73.70
4y28	2.79352	A	3001		2.280	2.280	2.280	2.280	2.280	2.282	2.280	2.279	2.280	2.279	2.280	2.280	2.280	2.281	2.280	2.278	2.280	2.281	2.280	2.280	2.280	2.280	2.280	2.280	73.70	73.84	73.70	73.75	73.70	73.85	73.70	73.83	73.70	73.72	73.70	73.70	104.10	104.14	104.10	104.02	104.10	104.08	73.70	73.78	73.70
4ylf	2.3005	B	502		2.280	2.273	2.280	2.277	2.280	2.266	2.280	2.271	2.280	2.274	2.280	2.272	2.280	2.267	2.280	2.274	2.280	2.297	2.280	2.283	2.280	2.273	2.280	2.275	73.70	73.52	73.70	73.65	73.70	74.31	73.70	73.50	73.70	73.59	73.70	73.90	104.10	104.11	104.10	104.76	104.10	104.58	73.70	73.54	73.70
4yoq	2.21003	A	401		2.280	2.273	2.280	2.285	2.280	2.281	2.280	2.272	2.280	2.279	2.280	2.285	2.280	2.280	2.280	2.279	2.280	2.275	2.280	2.281	2.280	2.283	2.280	2.273	73.70	73.75	73.70	73.71	73.70	73.68	73.70	73.59	73.70	73.73	73.70	73.68	104.10	104.13	104.10	104.32	104.10	104.06	73.70	73.88	73.70
4yph	2.32004	A	401		2.280	2.280	2.280	2.278	2.280	2.286	2.280	2.278	2.280	2.289	2.280	2.279	2.280	2.272	2.280	2.286	2.280	2.275	2.280	2.286	2.280	2.273	2.280	2.286	73.70	73.93	73.70	73.98	73.70	73.85	73.70	73.95	73.70	73.70	73.70	73.49	104.10	104.37	104.10	103.85	104.10	103.99	73.70	73.69	73.70
4ypr	2.59	A	400		2.280	2.279	2.280	2.275	2.280	2.284	2.280	2.279	2.280	2.286	2.280	2.279	2.280	2.281	2.280	2.284	2.280	2.279	2.280	2.286	2.280	2.283	2.280	2.282	73.70	73.77	73.70	73.74	73.70	73.71	73.70	73.71	73.70	73.53	73.70	73.36	104.10	104.54	104.10	104.24	104.10	104.24	73.70	74.06	73.70
4yry	2.39993	D	502		2.280	2.280	2.280	2.264	2.280	2.267	2.280	2.270	2.280	2.284	2.280	2.285	2.280	2.263	2.280	2.261	2.280	2.286	2.280	2.284	2.280	2.271	2.280	2.294	73.70	73.79	73.70	73.65	73.70	73.39	73.70	73.41	73.70	73.58	73.70	73.62	104.10	104.21	104.10	104.00	104.10	104.18	73.70	73.93	73.70
4ysx	2.24998	B	302		2.280	2.291	2.280	2.283	2.280	2.278	2.280	2.273	2.280	2.282	2.280	2.275	2.280	2.283	2.280	2.285	2.280	2.278	2.280	2.286	2.280	2.283	2.280	2.267	73.70	73.65	73.70	73.71	73.70	73.69	73.70	73.93	73.70	73.47	73.70	73.60	104.10	104.14	104.10	104.11	104.10	103.93	73.70	73.76	73.70
4ysy	3.09991	B	302		2.280	2.279	2.280	2.280	2.280	2.281	2.280	2.280	2.280	2.275	2.280	2.280	2.280	2.279	2.280	2.279	2.280	2.279	2.280	2.277	2.280	2.281	2.280	2.279	73.70	73.72	73.70	73.67	73.70	73.73	73.70	73.71	73.70	73.70	73.70	73.70	104.10	104.17	104.10	104.15	104.10	104.05	73.70	73.71	73.70
4ysz	3.29904	F	302		2.280	2.279	2.280	2.280	2.280	2.281	2.280	2.279	2.280	2.281	2.280	2.278	2.280	2.279	2.280	2.282	2.280	2.275	2.280	2.282	2.280	2.281	2.280	2.278	73.70	73.71	73.70	73.78	73.70	73.71	73.70	73.83	73.70	73.71	73.70	73.69	104.10	104.15	104.10	104.12	104.10	104.10	73.70	73.68	73.70
4yt0	3.6565	B	302		2.280	2.280	2.280	2.280	2.280	2.281	2.280	2.280	2.280	2.280	2.280	2.280	2.280	2.279	2.280	2.280	2.280	2.280	2.280	2.280	2.280	2.280	2.280	2.280	73.70	73.74	73.70	73.70	73.70	73.75	73.70	73.72	73.70	73.73	73.70	73.72	104.10	104.04	104.10	104.10	104.10	104.09	73.70	73.78	73.70
4ytn	2.99993	F	302		2.280	2.278	2.280	2.285	2.280	2.289	2.280	2.279	2.280	2.282	2.280	2.270	2.280	2.275	2.280	2.273	2.280	2.278	2.280	2.290	2.280	2.272	2.280	2.286	73.70	73.67	73.70	74.23	73.70	74.02	73.70	73.89	73.70	72.96	73.70	72.73	104.10	105.26	104.10	104.00	104.10	103.61	73.70	74.15	73.70
4ytp	3.1	B	302		2.280	2.280	2.280	2.281	2.280	2.282	2.280	2.278	2.280	2.282	2.280	2.283	2.280	2.283	2.280	2.280	2.280	2.279	2.280	2.280	2.280	2.282	2.280	2.279	73.70	73.82	73.70	73.79	73.70	73.78	73.70	73.74	73.70	73.73	73.70	73.75	104.10	104.17	104.10	104.09	104.10	104.11	73.70	73.80	73.70
4yxd	2.99994	B	302		2.280	2.250	2.280	2.286	2.280	2.269	2.280	2.277	2.280	2.278	2.280	2.280	2.280	2.280	2.280	2.282	2.280	2.277	2.280	2.282	2.280	2.279	2.280	2.274	73.70	72.70	73.70	72.98	73.70	72.65	73.70	72.39	73.70	72.88	73.70	72.31	104.10	105.40	104.10	105.96	104.10	104.82	73.70	73.98	73.70
4zbx	1.69975	A	201		2.280	2.253	2.280	2.278	2.280	2.259	2.280	2.259	2.280	2.291	2.280	2.290	2.280	2.275	2.280	2.308	2.280	2.285	2.280	2.297	2.280	2.296	2.280	2.260	73.70	74.13	73.70	74.53	73.70	73.87	73.70	74.22	73.70	74.24	73.70	74.47	104.10	103.48	104.10	104.99	104.10	104.20	73.70	73.28	73.70
4zbz	1.90008	A	201		2.280	2.277	2.280	2.261	2.280	2.304	2.280	2.291	2.280	2.279	2.280	2.282	2.280	2.302	2.280	2.279	2.280	2.269	2.280	2.305	2.280	2.284	2.280	2.275	73.70	73.54	73.70	72.71	73.70	73.22	73.70	72.90	73.70	73.24	73.70	73.71	104.10	104.89	104.10	104.31	104.10	104.70	73.70	73.60	73.70
4zk6	1.89462	A	401		2.280	2.280	2.280	2.282	2.280	2.282	2.280	2.279	2.280	2.279	2.280	2.278	2.280	2.281	2.280	2.280	2.280	2.283	2.280	2.283	2.280	2.278	2.280	2.283	73.70	73.78	73.70	73.81	73.70	73.81	73.70	73.71	73.70	73.58	73.70	73.63	104.10	104.05	104.10	104.07	104.10	103.94	73.70	73.83	73.70
5b46	2.10011	B	401		2.280	2.284	2.280	2.285	2.280	2.298	2.280	2.290	2.280	2.292	2.280	2.277	2.280	2.271	2.280	2.292	2.280	2.286	2.280	2.285	2.280	2.299	2.280	2.279	73.70	73.02	73.70	73.07	73.70	73.88	73.70	73.73	73.70	72.71	73.70	73.04	104.10	105.09	104.10	103.85	104.10	104.56	73.70	73.83	73.70
5b47	2.20378	B	401		2.280	2.285	2.280	2.283	2.280	2.280	2.280	2.280	2.280	2.281	2.280	2.283	2.280	2.279	2.280	2.284	2.280	2.284	2.280	2.283	2.280	2.283	2.280	2.281	73.70	73.73	73.70	73.76	73.70	73.71	73.70	73.82	73.70	73.75	73.70	73.85	104.10	104.03	104.10	104.15	104.10	104.21	73.70	73.92	73.70
5b48	2.50293	B	401		2.280	2.287	2.280	2.276	2.280	2.276	2.280	2.290	2.280	2.277	2.280	2.280	2.280	2.278	2.280	2.282	2.280	2.286	2.280	2.282	2.280	2.281	2.280	2.284	73.70	73.92	73.70	73.85	73.70	73.94	73.70	74.04	73.70	73.85	73.70	74.01	104.10	104.03	104.10	103.96	104.10	104.11	73.70	73.73	73.70
5bwe	3.30015	B	101		2.280	2.286	2.280	2.277	2.280	2.280	2.280	2.284	2.280	2.278	2.280	2.276	2.280	2.274	2.280	2.279	2.280	2.286	2.280	2.279	2.280	2.276	2.280	2.285	73.70	73.70	73.70	73.66	73.70	73.75	73.70	73.73	73.70	73.74	73.70	73.76	104.10	104.09	104.10	104.11	104.10	104.23	73.70	73.77	73.70
5c2t	2.75385	F	302		2.280	2.273	2.280	2.275	2.280	2.286	2.280	2.279	2.280	2.283	2.280	2.274	2.280	2.276	2.280	2.287	2.280	2.283	2.280	2.276	2.280	2.280	2.280	2.268	73.70	73.55	73.70	73.51	73.70	73.61	73.70	73.62	73.70	73.59	73.70	73.84	104.10	104.13	104.10	104.27	104.10	104.29	73.70	73.35	73.70
5c3j	2.79999	F	302		2.280	2.277	2.280	2.280	2.280	2.279	2.280	2.269	2.280	2.288	2.280	2.278	2.280	2.280	2.280	2.278	2.280	2.278	2.280	2.281	2.280	2.280	2.280	2.283	73.70	74.09	73.70	74.38	73.70	74.03	73.70	73.31	73.70	73.83	73.70	73.46	104.10	104.31	104.10	103.70	104.10	103.62	73.70	73.96	73.70
5c4i	2.27368	B	402		2.280	2.280	2.280	2.281	2.280	2.280	2.280	2.278	2.280	2.281	2.280	2.280	2.280	2.280	2.280	2.281	2.280	2.282	2.280	2.281	2.280	2.280	2.280	2.280	73.70	73.65	73.70	73.72	73.70	73.75	73.70	73.69	73.70	73.82	73.70	73.81	104.10	104.19	104.10	104.16	104.10	104.02	73.70	73.71	73.70
5d8v	0.480081	A	84		2.280	2.245	2.280	2.315	2.280	2.314	2.280	2.269	2.280	2.295	2.280	2.300	2.280	2.322	2.280	2.306	2.280	2.229	2.280	2.307	2.280	2.317	2.280	2.221	73.70	72.38	73.70	72.30	73.70	73.28	73.70	73.42	73.70	72.62	73.70	73.09	104.10	104.54	104.10	103.57	104.10	105.32	73.70	72.03	73.70
5dii	1.80392	A	301		2.280	2.369	2.280	2.278	2.280	2.274	2.280	2.289	2.280	2.249	2.280	2.326	2.280	2.352	2.280	2.362	2.280	2.315	2.280	2.335	2.280	2.295	2.280	2.268	73.70	73.47	73.70	72.10	73.70	70.65	73.70	72.73	73.70	71.09	73.70	73.87	104.10	103.75	104.10	106.18	104.10	104.68	73.70	71.24	73.70
5dpk	2.19999	A	401		2.280	2.286	2.280	2.266	2.280	2.282	2.280	2.280	2.280	2.294	2.280	2.264	2.280	2.257	2.280	2.293	2.280	2.275	2.280	2.363	2.280	2.268	2.280	2.271	73.70	73.41	73.70	73.68	73.70	73.19	73.70	73.60	73.70	75.07	73.70	75.39	104.10	103.23	104.10	104.46	104.10	104.54	73.70	72.73	73.70
5dqo	2.30015	A	501		2.280	2.280	2.280	2.281	2.280	2.278	2.280	2.280	2.280	2.279	2.280	2.280	2.280	2.280	2.280	2.280	2.280	2.279	2.280	2.281	2.280	2.280	2.280	2.280	73.70	73.72	73.70	73.72	73.70	73.74	73.70	73.71	73.70	73.71	73.70	73.68	104.10	104.15	104.10	104.14	104.10	104.10	73.70	73.72	73.70
5e44	2.65035	A	301		2.280	2.279	2.280	2.279	2.280	2.285	2.280	2.274	2.280	2.282	2.280	2.282	2.280	2.279	2.280	2.282	2.280	2.279	2.280	2.279	2.280	2.279	2.280	2.280	73.70	73.81	73.70	73.72	73.70	73.78	73.70	73.73	73.70	73.70	73.70	73.69	104.10	104.25	104.10	104.05	104.10	104.11	73.70	73.76	73.70
5ean	2.35532	A	1101		2.280	2.266	2.280	2.298	2.280	2.307	2.280	2.256	2.280	2.327	2.280	2.293	2.280	2.298	2.280	2.307	2.280	2.265	2.280	2.290	2.280	2.315	2.280	2.269	73.70	74.93	73.70	75.39	73.70	74.19	73.70	74.23	73.70	74.12	73.70	74.41	104.10	104.09	104.10	103.65	104.10	102.65	73.70	72.27	73.70
5eaw	2.98144	A	1101		2.280	2.281	2.280	2.281	2.280	2.278	2.280	2.279	2.280	2.281	2.280	2.280	2.280	2.279	2.280	2.282	2.280	2.278	2.280	2.283	2.280	2.279	2.280	2.282	73.70	73.62	73.70	73.67	73.70	73.75	73.70	73.74	73.70	74.07	73.70	74.00	104.10	103.92	104.10	103.98	104.10	104.24	73.70	73.63	73.70
5eax	2.90096	A	1101		2.280	2.268	2.280	2.290	2.280	2.279	2.280	2.265	2.280	2.283	2.280	2.290	2.280	2.276	2.280	2.278	2.280	2.262	2.280	2.279	2.280	2.274	2.280	2.261	73.70	73.38	73.70	73.30	73.70	73.63	73.70	73.62	73.70	73.66	73.70	73.96	104.10	104.09	104.10	104.32	104.10	104.74	73.70	73.95	73.70
5exd	2.49507	B	402		2.280	2.280	2.280	2.280	2.280	2.279	2.280	2.280	2.280	2.280	2.280	2.280	2.280	2.280	2.280	2.280	2.280	2.280	2.280	2.278	2.280	2.280	2.280	2.280	73.70	73.70	73.70	73.72	73.70	73.70	73.70	73.73	73.70	73.70	73.70	73.70	104.10	104.08	104.10	104.10	104.10	104.10	73.70	73.69	73.70
5exe	1.87856	E	401		2.280	2.263	2.280	2.282	2.280	2.295	2.280	2.270	2.280	2.257	2.280	2.278	2.280	2.279	2.280	2.280	2.280	2.273	2.280	2.279	2.280	2.269	2.280	2.273	73.70	73.52	73.70	73.59	73.70	73.99	73.70	73.70	73.70	73.84	73.70	73.74	104.10	104.36	104.10	104.32	104.10	104.19	73.70	73.15	73.70
5exj	1.61836	A	402		2.280	2.272	2.280	2.290	2.280	2.274	2.280	2.278	2.280	2.277	2.280	2.294	2.280	2.285	2.280	2.278	2.280	2.288	2.280	2.274	2.280	2.284	2.280	2.282	73.70	72.46	73.70	72.59	73.70	73.65	73.70	73.35	73.70	73.33	73.70	73.33	104.10	104.14	104.10	104.39	104.10	105.67	73.70	74.02	73.70
5exr	3.29713	F	601		2.280	2.280	2.280	2.278	2.280	2.280	2.280	2.281	2.280	2.279	2.280	2.278	2.280	2.276	2.280	2.281	2.280	2.279	2.280	2.279	2.280	2.279	2.280	2.281	73.70	73.68	73.70	73.71	73.70	73.67	73.70	73.70	73.70	73.73	73.70	73.78	104.10	104.12	104.10	104.18	104.10	104.14	73.70	73.63	73.70
5f0q	2.20711	B	501		2.280	2.282	2.280	2.299	2.280	2.269	2.280	2.283	2.280	2.279	2.280	2.283	2.280	2.287	2.280	2.283	2.280	2.296	2.280	2.287	2.280	2.279	2.280	2.282	73.70	74.91	73.70	74.89	73.70	74.39	73.70	73.93	73.70	75.29	73.70	72.53	104.10	102.37	104.10	105.02	104.10	102.75	73.70	74.07	73.70
5f0s	3.00051	B	501		2.280	2.278	2.280	2.278	2.280	2.279	2.280	2.281	2.280	2.280	2.280	2.277	2.280	2.281	2.280	2.279	2.280	2.281	2.280	2.279	2.280	2.279	2.280	2.279	73.70	73.69	73.70	73.70	73.70	73.85	73.70	73.71	73.70	73.75	73.70	73.71	104.10	104.11	104.10	104.06	104.10	104.14	73.70	73.72	73.70
5f33	1.45001	A	301		2.280	2.271	2.280	2.282	2.280	2.288	2.280	2.278	2.280	2.291	2.280	2.276	2.280	2.279	2.280	2.297	2.280	2.271	2.280	2.283	2.280	2.283	2.280	2.274	73.70	73.25	73.70	73.42	73.70	73.76	73.70	73.93	73.70	73.64	73.70	73.59	104.10	104.53	104.10	104.13	104.10	104.41	73.70	73.30	73.70
5f35	1.60001	A	301		2.280	2.312	2.280	2.289	2.280	2.319	2.280	2.302	2.280	2.273	2.280	2.322	2.280	2.307	2.280	2.309	2.280	2.315	2.280	2.295	2.280	2.339	2.280	2.315	73.70	72.87	73.70	71.45	73.70	75.15	73.70	74.91	73.70	71.04	73.70	71.88	104.10	107.59	104.10	102.04	104.10	105.19	73.70	74.08	73.70
5f3d	1.90027	A	301		2.280	2.292	2.280	2.282	2.280	2.281	2.280	2.261	2.280	2.308	2.280	2.308	2.280	2.310	2.280	2.299	2.280	2.264	2.280	2.285	2.280	2.327	2.280	2.264	73.70	73.19	73.70	73.19	73.70	73.05	73.70	73.91	73.70	72.25	73.70	73.62	104.10	104.96	104.10	104.08	104.10	105.45	73.70	73.80	73.70
5fep	1.4495	A	401		2.280	2.276	2.280	2.262	2.280	2.267	2.280	2.299	2.280	2.270	2.280	2.272	2.280	2.320	2.280	2.371	2.280	2.276	2.280	2.261	2.280	2.258	2.280	2.276	73.70	72.73	73.70	72.60	73.70	74.04	73.70	76.05	73.70	73.94	73.70	73.85	104.10	103.71	104.10	105.11	104.10	105.19	73.70	74.00	73.70
5fes	1.27072	A	401		2.280	2.319	2.280	2.309	2.280	2.272	2.280	2.314	2.280	2.265	2.280	2.319	2.280	2.357	2.280	2.359	2.280	2.366	2.280	2.260	2.280	2.303	2.280	2.319	73.70	72.80	73.70	72.48	73.70	75.09	73.70	75.83	73.70	71.84	73.70	71.73	104.10	106.07	104.10	104.70	104.10	104.44	73.70	74.55	73.70
5few	1.16701	A	401		2.280	2.237	2.280	2.319	2.280	2.306	2.280	2.265	2.280	2.315	2.280	2.318	2.280	2.444	2.280	2.410	2.280	2.369	2.280	2.325	2.280	2.290	2.280	2.265	73.70	71.15	73.70	71.35	73.70	75.93	73.70	75.49	73.70	72.43	73.70	71.37	104.10	105.12	104.10	106.57	104.10	106.53	73.70	77.32	73.70
5fex	1.32044	A	401		2.280	2.250	2.280	2.316	2.280	2.294	2.280	2.283	2.280	2.297	2.280	2.314	2.280	2.431	2.280	2.344	2.280	2.303	2.280	2.322	2.280	2.292	2.280	2.268	73.70	71.93	73.70	72.04	73.70	75.77	73.70	75.75	73.70	72.69	73.70	71.91	104.10	105.30	104.10	104.51	104.10	105.93	73.70	76.60	73.70
5ff2	1.47093	A	401		2.280	2.288	2.280	2.275	2.280	2.279	2.280	2.280	2.280	2.290	2.280	2.266	2.280	2.279	2.280	2.291	2.280	2.290	2.280	2.281	2.280	2.287	2.280	2.277	73.70	72.88	73.70	73.26	73.70	73.99	73.70	74.20	73.70	73.68	73.70	74.11	104.10	103.93	104.10	104.21	104.10	104.70	73.70	73.72	73.70
5g5g	1.7	B	320		2.280	2.307	2.280	2.254	2.280	2.275	2.280	2.291	2.280	2.269	2.280	2.294	2.280	2.272	2.280	2.332	2.280	2.278	2.280	2.274	2.280	2.301	2.280	2.287	73.70	73.56	73.70	72.69	73.70	67.51	73.70	68.96	73.70	73.97	73.70	75.27	104.10	101.68	104.10	111.32	104.10	104.06	73.70	73.20	73.70
5g5h	2.30002	B	1317		2.280	2.261	2.280	2.286	2.280	2.273	2.280	2.283	2.280	2.264	2.280	2.274	2.280	2.255	2.280	2.273	2.280	2.284	2.280	2.304	2.280	2.269	2.280	2.242	73.70	73.67	73.70	73.72	73.70	73.48	73.70	73.06	73.70	74.04	73.70	74.07	104.10	103.05	104.10	105.38	104.10	103.79	73.70	74.41	73.70
5h8c	2.29159	A	601		2.280	2.262	2.280	2.326	2.280	2.223	2.280	2.231	2.280	2.215	2.280	2.384	2.280	2.318	2.280	2.229	2.280	2.269	2.280	2.208	2.280	2.365	2.280	2.255	73.70	74.20	73.70	72.91	73.70	72.92	73.70	72.90	73.70	73.70	73.70	74.58	104.10	103.85	104.10	105.01	104.10	104.89	73.70	74.69	73.70
5h8v	2.2	B	701		2.280	2.261	2.280	2.258	2.280	2.295	2.280	2.268	2.280	2.284	2.280	2.282	2.280	2.275	2.280	2.304	2.280	2.258	2.280	2.288	2.280	2.270	2.280	2.270	73.70	73.58	73.70	73.88	73.70	73.83	73.70	74.27	73.70	71.76	73.70	71.81	104.10	107.38	104.10	103.24	104.10	103.89	73.70	73.01	73.70
5h8w	2.20002	A	801		2.280	2.282	2.280	2.279	2.280	2.280	2.280	2.283	2.280	2.280	2.280	2.273	2.280	2.275	2.280	2.286	2.280	2.279	2.280	2.284	2.280	2.277	2.280	2.281	73.70	73.36	73.70	73.46	73.70	73.60	73.70	73.76	73.70	73.66	73.70	73.64	104.10	104.12	104.10	104.21	104.10	104.39	73.70	73.61	73.70
5h8y	2.2	B	701		2.280	2.284	2.280	2.280	2.280	2.283	2.280	2.282	2.280	2.278	2.280	2.281	2.280	2.281	2.280	2.278	2.280	2.282	2.280	2.284	2.280	2.281	2.280	2.280	73.70	73.72	73.70	73.81	73.70	73.21	73.70	73.39	73.70	73.73	73.70	73.86	104.10	104.33	104.10	104.80	104.10	104.19	73.70	73.71	73.70
5h92	2.08144	B	701		2.280	2.274	2.280	2.285	2.280	2.290	2.280	2.280	2.280	2.286	2.280	2.269	2.280	2.265	2.280	2.293	2.280	2.285	2.280	2.276	2.280	2.286	2.280	2.280	73.70	73.65	73.70	73.89	73.70	73.35	73.70	73.41	73.70	73.91	73.70	73.90	104.10	103.87	104.10	105.07	104.10	103.69	73.70	73.84	73.70
5hr6	2.87775	B	502		2.280	2.278	2.280	2.281	2.280	2.283	2.280	2.267	2.280	2.277	2.280	2.277	2.280	2.290	2.280	2.267	2.280	2.291	2.280	2.255	2.280	2.291	2.280	2.291	73.70	73.49	73.70	73.80	73.70	74.20	73.70	74.25	73.70	73.50	73.70	73.71	104.10	103.17	104.10	103.38	104.10	104.62	73.70	73.53	73.70
5hr7	2.39683	B	501		2.280	2.255	2.280	2.299	2.280	2.276	2.280	2.265	2.280	2.285	2.280	2.285	2.280	2.279	2.280	2.271	2.280	2.269	2.280	2.261	2.280	2.259	2.280	2.249	73.70	73.09	73.70	73.52	73.70	73.18	73.70	72.82	73.70	74.20	73.70	73.53	104.10	104.10	104.10	105.49	104.10	104.16	73.70	73.54	73.70
5kcm	2.14912	B	602		2.280	2.280	2.280	2.276	2.280	2.281	2.280	2.279	2.280	2.282	2.280	2.272	2.280	2.291	2.280	2.278	2.280	2.280	2.280	2.279	2.280	2.282	2.280	2.276	73.70	73.15	73.70	73.22	73.70	74.13	73.70	74.11	73.70	73.86	73.70	73.44	104.10	103.90	104.10	103.87	104.10	104.47	73.70	73.45	73.70
5ktm	1.44017	A	401		2.280	2.289	2.280	2.305	2.280	2.260	2.280	2.279	2.280	2.275	2.280	2.272	2.280	2.303	2.280	2.305	2.280	2.283	2.280	2.268	2.280	2.286	2.280	2.306	73.70	73.28	73.70	74.19	73.70	73.82	73.70	74.78	73.70	74.66	73.70	73.99	104.10	103.84	104.10	104.22	104.10	103.37	73.70	71.46	73.70
5ktn	1.34006	A	401		2.280	2.249	2.280	2.311	2.280	2.276	2.280	2.284	2.280	2.297	2.280	2.273	2.280	2.348	2.280	2.366	2.280	2.281	2.280	2.255	2.280	2.282	2.280	2.321	73.70	72.33	73.70	73.42	73.70	73.21	73.70	74.35	73.70	74.08	73.70	72.22	104.10	105.76	104.10	106.41	104.10	103.46	73.70	71.42	73.70
5ktp	1.542	A	401		2.280	2.253	2.280	2.256	2.280	2.309	2.280	2.271	2.280	2.267	2.280	2.296	2.280	2.229	2.280	2.274	2.280	2.310	2.280	2.279	2.280	2.291	2.280	2.294	73.70	73.65	73.70	72.14	73.70	74.71	73.70	72.99	73.70	72.85	73.70	72.73	104.10	106.24	104.10	104.32	104.10	103.91	73.70	73.91	73.70
5ktr	1.3366	A	401		2.280	2.282	2.280	2.250	2.280	2.288	2.280	2.278	2.280	2.275	2.280	2.329	2.280	2.271	2.280	2.257	2.280	2.293	2.280	2.309	2.280	2.297	2.280	2.292	73.70	74.54	73.70	72.81	73.70	73.47	73.70	72.68	73.70	69.68	73.70	70.32	104.10	109.48	104.10	103.53	104.10	104.51	73.70	74.78	73.70
5kts	1.33785	A	401		2.280	2.282	2.280	2.269	2.280	2.275	2.280	2.277	2.280	2.265	2.280	2.307	2.280	2.281	2.280	2.255	2.280	2.291	2.280	2.302	2.280	2.301	2.280	2.275	73.70	73.63	73.70	72.72	73.70	73.37	73.70	72.82	73.70	69.97	73.70	70.66	104.10	108.57	104.10	104.12	104.10	104.15	73.70	73.96	73.70
5ktt	1.49893	A	401		2.280	2.283	2.280	2.278	2.280	2.280	2.280	2.275	2.280	2.284	2.280	2.284	2.280	2.278	2.280	2.293	2.280	2.276	2.280	2.286	2.280	2.288	2.280	2.271	73.70	71.93	73.70	71.89	73.70	73.40	73.70	73.77	73.70	73.08	73.70	73.51	104.10	104.17	104.10	104.20	104.10	106.23	73.70	73.74	73.70
5l2r	2.05427	A	608		2.280	2.282	2.280	2.274	2.280	2.286	2.280	2.282	2.280	2.286	2.280	2.284	2.280	2.283	2.280	2.287	2.280	2.273	2.280	2.282	2.280	2.280	2.280	2.286	73.70	73.17	73.70	73.41	73.70	73.70	73.70	73.79	73.70	73.47	73.70	73.64	104.10	104.12	104.10	104.08	104.10	104.77	73.70	73.97	73.70
5l8r	2.60001	A	843		2.280	2.280	2.280	2.282	2.280	2.282	2.280	2.270	2.280	2.288	2.280	2.288	2.280	2.279	2.280	2.285	2.280	2.274	2.280	2.278	2.280	2.279	2.280	2.275	73.70	73.74	73.70	73.66	73.70	74.00	73.70	73.39	73.70	73.50	73.70	74.05	104.10	104.18	104.10	103.70	104.10	104.29	73.70	73.60	73.70
5lfa	2.50002	A	603		2.280	2.278	2.280	2.279	2.280	2.280	2.280	2.277	2.280	2.278	2.280	2.279	2.280	2.283	2.280	2.280	2.280	2.276	2.280	2.280	2.280	2.282	2.280	2.278	73.70	73.51	73.70	73.48	73.70	73.75	73.70	73.79	73.70	73.75	73.70	73.82	104.10	104.13	104.10	104.03	104.10	104.36	73.70	73.46	73.70
5lqm	1.62	A	301		2.280	2.270	2.280	2.280	2.280	2.306	2.280	2.273	2.280	2.278	2.280	2.292	2.280	2.296	2.280	2.293	2.280	2.269	2.280	2.293	2.280	2.297	2.280	2.262	73.70	73.29	73.70	72.56	73.70	74.50	73.70	74.29	73.70	72.17	73.70	72.64	104.10	105.81	104.10	103.09	104.10	104.72	73.70	74.45	73.70
5lqs	1.90002	A	301		2.280	2.279	2.280	2.283	2.280	2.283	2.280	2.282	2.280	2.287	2.280	2.275	2.280	2.276	2.280	2.287	2.280	2.281	2.280	2.285	2.280	2.275	2.280	2.283	73.70	73.36	73.70	73.57	73.70	73.76	73.70	73.79	73.70	73.68	73.70	73.46	104.10	104.24	104.10	104.20	104.10	104.32	73.70	73.65	73.70
5n07	1.95014	A	201		2.280	2.267	2.280	2.283	2.280	2.280	2.280	2.262	2.280	2.286	2.280	2.280	2.280	2.281	2.280	2.281	2.280	2.257	2.280	2.280	2.280	2.282	2.280	2.269	73.70	73.18	73.70	73.35	73.70	73.92	73.70	74.13	73.70	73.17	73.70	73.12	104.10	104.83	104.10	103.55	104.10	104.66	73.70	73.64	73.70
5tgs	2.54773	A	301		2.280	2.281	2.280	2.280	2.280	2.281	2.280	2.284	2.280	2.281	2.280	2.279	2.280	2.279	2.280	2.277	2.280	2.283	2.280	2.283	2.280	2.278	2.280	2.284	73.70	73.71	73.70	73.72	73.70	73.75	73.70	73.64	73.70	73.90	73.70	73.90	104.10	104.17	104.10	104.15	104.10	104.16	73.70	73.66	73.70
5th5	2.407	D	301		2.280	2.265	2.280	2.288	2.280	2.274	2.280	2.227	2.280	2.349	2.280	2.327	2.280	2.289	2.280	2.275	2.280	2.290	2.280	2.287	2.280	2.289	2.280	2.277	73.70	73.40	73.70	73.64	73.70	73.91	73.70	73.76	73.70	73.72	73.70	73.59	104.10	103.92	104.10	103.19	104.10	105.35	73.70	73.55	73.70
6fd1	1.35438	A	107		2.280	2.267	2.280	2.289	2.280	2.299	2.280	2.287	2.280	2.296	2.280	2.274	2.280	2.259	2.280	2.286	2.280	2.304	2.280	2.342	2.280	2.253	2.280	2.315	73.70	73.48	73.70	73.69	73.70	73.97	73.70	73.02	73.70	74.07	73.70	72.50	104.10	105.10	104.10	105.02	104.10	103.37	73.70	73.96	73.70
6fdr	1.4058	A	107		2.280	2.286	2.280	2.236	2.280	2.309	2.280	2.313	2.280	2.286	2.280	2.255	2.280	2.248	2.280	2.289	2.280	2.297	2.280	2.310	2.280	2.287	2.280	2.313	73.70	75.74	73.70	74.92	73.70	74.63	73.70	74.02	73.70	73.83	73.70	74.24	104.10	105.71	104.10	103.66	104.10	102.03	73.70	74.03	73.70
7fdr	1.39983	A	107		2.280	2.278	2.280	2.283	2.280	2.279	2.280	2.272	2.280	2.282	2.280	2.284	2.280	2.289	2.280	2.277	2.280	2.271	2.280	2.280	2.280	2.284	2.280	2.277	73.70	73.60	73.70	73.64	73.70	73.48	73.70	73.55	73.70	73.76	73.70	73.79	104.10	104.05	104.10	104.32	104.10	104.33	73.70	73.91	73.70
[truncated: 27 more columns]
