# Supplementary material for: Iron–sulfur clusters have no right angles
Source: Acta Crystallogr D Struct Biol. 2019 Jan 4;75(Pt 1):16–20. doi: 10.1107/S205979831801519X (PMC6333285; doi:10.1107/S205979831801519X)
Supplement: Supplementary file 2 [file d-75-00016-sup2.txt]

PDB code	Resolution	Chain	Resid	Alt.Loc.	FE1-S2 ideal	FE1-S2 model	FE1-S3 ideal	FE1-S3 model	FE1-S4 ideal	FE1-S4 model	FE2-S1 ideal	FE2-S1 model	FE2-S3 ideal	FE2-S3 model	FE2-S4 ideal	FE2-S4 model	FE3-S1 ideal	FE3-S1 model	FE3-S2 ideal	FE3-S2 model	FE3-S4 ideal	FE3-S4 model	FE4-S1 ideal	FE4-S1 model	FE4-S2 ideal	FE4-S2 model	FE4-S3 ideal	FE4-S3 model	FE1-FE2-S3 ideal	FE1-FE2-S3 model	FE1-FE2-S4 ideal	FE1-FE2-S4 model	FE1-FE3-S2 ideal	FE1-FE3-S2 model	FE1-FE3-S4 ideal	FE1-FE3-S4 model	FE1-FE4-S2 ideal	FE1-FE4-S2 model	FE1-FE4-S3 ideal	FE1-FE4-S3 model	FE1-S2-S3 ideal	FE1-S2-S3 model	FE1-S2-S4 ideal	FE1-S2-S4 model	FE1-S3-S4 ideal	FE1-S3-S4 model	FE2-FE3-S1 ideal	FE2-FE3-S1 model	FE2-FE3-S4 ideal
1aa6	2.29145	A	800		2.135	2.133	2.135	2.139	2.135	2.136	2.135	2.128	2.135	2.135	2.135	2.134	2.135	2.132	2.135	2.132	2.135	2.135	2.135	2.132	2.135	2.136	2.135	2.129	90.00	88.46	90.00	88.57	90.00	89.14	90.00	89.00	90.00	89.39	90.00	89.41	90.00	90.50	90.00	90.89	90.00	91.41	90.00	88.35	90.00
1ao0	2.80006	A	466		2.135	2.133	2.135	2.134	2.135	2.135	2.135	2.135	2.135	2.136	2.135	2.135	2.135	2.135	2.135	2.136	2.135	2.136	2.135	2.135	2.135	2.135	2.135	2.136	90.00	90.11	90.00	90.17	90.00	89.94	90.00	89.99	90.00	90.17	90.00	90.14	90.00	90.03	90.00	90.10	90.00	89.85	90.00	89.99	90.00
1b0y	0.929652	A	87		2.135	2.232	2.135	2.294	2.135	2.302	2.135	2.256	2.135	2.287	2.135	2.282	2.135	2.307	2.135	2.290	2.135	2.216	2.135	2.282	2.135	2.304	2.135	2.223	90.00	72.87	90.00	72.80	90.00	73.75	90.00	73.80	90.00	73.14	90.00	73.51	90.00	104.52	90.00	103.34	90.00	104.93	90.00	72.63	90.00
1blu	2.10248	A	102		2.135	2.138	2.135	2.137	2.135	2.136	2.135	2.128	2.135	2.140	2.135	2.129	2.135	2.137	2.135	2.131	2.135	2.134	2.135	2.136	2.135	2.140	2.135	2.142	90.00	91.22	90.00	90.67	90.00	87.65	90.00	87.67	90.00	86.67	90.00	86.65	90.00	93.44	90.00	92.41	90.00	88.48	90.00	88.59	90.00
1cku	1.19866	B	87		2.135	2.224	2.135	2.299	2.135	2.286	2.135	2.199	2.135	2.276	2.135	2.281	2.135	2.289	2.135	2.289	2.135	2.223	2.135	2.266	2.135	2.277	2.135	2.251	90.00	73.12	90.00	73.28	90.00	74.07	90.00	73.62	90.00	73.71	90.00	72.90	90.00	104.66	90.00	104.31	90.00	104.11	90.00	74.42	90.00
1d3w	1.70003	A	107		2.135	2.133	2.135	2.133	2.135	2.131	2.135	2.130	2.135	2.131	2.135	2.134	2.135	2.130	2.135	2.136	2.135	2.129	2.135	2.133	2.135	2.136	2.135	2.131	90.00	87.46	90.00	87.45	90.00	86.82	90.00	87.04	90.00	86.69	90.00	86.81	90.00	93.25	90.00	92.99	90.00	92.41	90.00	86.21	90.00
1dj7	1.49904	A	120		2.135	2.178	2.135	2.262	2.135	2.273	2.135	2.148	2.135	2.248	2.135	2.265	2.135	2.252	2.135	2.245	2.135	2.214	2.135	2.238	2.135	2.118	2.135	2.193	90.00	72.35	90.00	71.84	90.00	74.53	90.00	73.31	90.00	77.58	90.00	74.33	90.00	100.77	90.00	104.95	90.00	105.20	90.00	74.26	90.00
1djn	2.22743	A	801		2.135	2.133	2.135	2.137	2.135	2.139	2.135	2.138	2.135	2.145	2.135	2.139	2.135	2.134	2.135	2.135	2.135	2.134	2.135	2.135	2.135	2.133	2.135	2.134	90.00	88.96	90.00	88.81	90.00	88.54	90.00	88.45	90.00	87.87	90.00	87.75	90.00	92.21	90.00	91.46	90.00	91.22	90.00	88.75	90.00
1djq	2.22644	B	1801		2.135	2.135	2.135	2.131	2.135	2.139	2.135	2.139	2.135	2.150	2.135	2.149	2.135	2.108	2.135	2.090	2.135	2.133	2.135	2.141	2.135	2.137	2.135	2.137	90.00	88.77	90.00	88.82	90.00	90.31	90.00	89.12	90.00	88.00	90.00	88.51	90.00	91.63	90.00	90.30	90.00	91.78	90.00	89.09	90.00
1dur	1.87245	A	57		2.135	2.135	2.135	2.134	2.135	2.135	2.135	2.137	2.135	2.134	2.135	2.133	2.135	2.135	2.135	2.134	2.135	2.136	2.135	2.135	2.135	2.135	2.135	2.137	90.00	88.58	90.00	88.68	90.00	89.32	90.00	89.23	90.00	90.15	90.00	90.12	90.00	89.90	90.00	90.77	90.00	91.32	90.00	91.36	90.00
1f5b	1.62	A	201		2.135	2.134	2.135	2.131	2.135	2.129	2.135	2.132	2.135	2.129	2.135	2.130	2.135	2.128	2.135	2.132	2.135	2.131	2.135	2.137	2.135	2.139	2.135	2.136	90.00	86.30	90.00	86.33	90.00	86.06	90.00	86.19	90.00	84.86	90.00	84.98	90.00	95.22	90.00	93.69	90.00	93.46	90.00	85.61	90.00
1f5c	1.75003	A	201		2.135	2.137	2.135	2.133	2.135	2.133	2.135	2.130	2.135	2.128	2.135	2.131	2.135	2.130	2.135	2.133	2.135	2.132	2.135	2.131	2.135	2.136	2.135	2.135	90.00	86.36	90.00	86.30	90.00	87.14	90.00	87.27	90.00	87.03	90.00	87.14	90.00	92.86	90.00	92.62	90.00	93.52	90.00	86.49	90.00
1fdi	2.8979	A	800		2.135	2.130	2.135	2.136	2.135	2.135	2.135	2.133	2.135	2.132	2.135	2.134	2.135	2.132	2.135	2.135	2.135	2.133	2.135	2.136	2.135	2.135	2.135	2.134	90.00	89.45	90.00	89.42	90.00	89.47	90.00	89.42	90.00	89.26	90.00	89.15	90.00	90.84	90.00	90.58	90.00	90.49	90.00	89.12	90.00
1fdn	1.8413	A	56		2.135	2.144	2.135	2.146	2.135	2.132	2.135	2.150	2.135	2.144	2.135	2.148	2.135	2.143	2.135	2.141	2.135	2.155	2.135	2.137	2.135	2.147	2.135	2.147	90.00	82.86	90.00	82.69	90.00	81.52	90.00	81.57	90.00	83.05	90.00	82.99	90.00	96.57	90.00	98.28	90.00	96.53	90.00	83.17	90.00
1fdo	2.8008	A	800		2.135	2.132	2.135	2.138	2.135	2.137	2.135	2.131	2.135	2.131	2.135	2.135	2.135	2.133	2.135	2.137	2.135	2.133	2.135	2.132	2.135	2.136	2.135	2.132	90.00	89.91	90.00	89.82	90.00	89.26	90.00	89.23	90.00	89.50	90.00	89.44	90.00	90.51	90.00	90.75	90.00	90.00	90.00	88.63	90.00
1gt8	3.3001	B	1027		2.135	2.135	2.135	2.135	2.135	2.135	2.135	2.135	2.135	2.135	2.135	2.135	2.135	2.135	2.135	2.135	2.135	2.135	2.135	2.135	2.135	2.135	2.135	2.135	90.00	89.83	90.00	89.84	90.00	89.99	90.00	89.98	90.00	90.06	90.00	90.05	90.00	89.95	90.00	89.92	90.00	90.17	90.00	89.70	90.00
1h7w	1.9	B	1026		2.135	2.168	2.135	2.189	2.135	2.184	2.135	2.203	2.135	2.184	2.135	2.207	2.135	2.188	2.135	2.166	2.135	2.189	2.135	2.161	2.135	2.217	2.135	2.196	90.00	78.19	90.00	78.56	90.00	77.25	90.00	77.43	90.00	77.09	90.00	77.70	90.00	100.30	90.00	100.85	90.00	100.22	90.00	77.77	90.00
1h7x	2.00764	C	1026		2.135	2.135	2.135	2.135	2.135	2.135	2.135	2.135	2.135	2.135	2.135	2.134	2.135	2.135	2.135	2.135	2.135	2.135	2.135	2.135	2.135	2.135	2.135	2.135	90.00	89.12	90.00	89.01	90.00	88.08	90.00	88.11	90.00	88.37	90.00	88.22	90.00	91.50	90.00	91.74	90.00	90.67	90.00	88.57	90.00
1hlq	1.45379	A	76		2.135	2.173	2.135	2.227	2.135	2.241	2.135	2.138	2.135	2.263	2.135	2.274	2.135	2.242	2.135	2.229	2.135	2.196	2.135	2.230	2.135	2.222	2.135	2.234	90.00	74.71	90.00	74.01	90.00	78.77	90.00	76.03	90.00	79.66	90.00	75.36	90.00	103.51	90.00	100.66	90.00	104.66	90.00	74.40	90.00
1iqz	0.925444	A	82		2.135	2.293	2.135	2.278	2.135	2.270	2.135	2.283	2.135	2.274	2.135	2.301	2.135	2.311	2.135	2.283	2.135	2.287	2.135	2.272	2.135	2.306	2.135	2.303	90.00	73.39	90.00	73.04	90.00	73.37	90.00	73.72	90.00	72.36	90.00	72.69	90.00	106.23	90.00	103.88	90.00	104.62	90.00	72.42	90.00
1ir0	1.00212	A	82		2.135	2.315	2.135	2.288	2.135	2.265	2.135	2.298	2.135	2.251	2.135	2.323	2.135	2.329	2.135	2.267	2.135	2.303	2.135	2.253	2.135	2.320	2.135	2.302	90.00	73.54	90.00	72.64	90.00	73.77	90.00	74.05	90.00	71.39	90.00	72.21	90.00	106.92	90.00	103.27	90.00	104.68	90.00	73.33	90.00
1iua	0.801074	A	84		2.135	2.263	2.135	2.287	2.135	2.279	2.135	2.233	2.135	2.297	2.135	2.301	2.135	2.305	2.135	2.292	2.135	2.223	2.135	2.287	2.135	2.308	2.135	2.222	90.00	72.41	90.00	72.50	90.00	72.99	90.00	73.96	90.00	72.27	90.00	73.42	90.00	104.60	90.00	103.42	90.00	106.18	90.00	72.96	90.00
1kea	2.00507	A	300		2.135	2.134	2.135	2.129	2.135	2.141	2.135	2.133	2.135	2.135	2.135	2.128	2.135	2.128	2.135	2.134	2.135	2.128	2.135	2.152	2.135	2.142	2.135	2.147	90.00	88.21	90.00	88.10	90.00	89.68	90.00	89.65	90.00	86.65	90.00	86.65	90.00	93.70	90.00	90.12	90.00	91.71	90.00	89.98	90.00
1kqf	1.60001	A	1017		2.135	2.185	2.135	2.205	2.135	2.218	2.135	2.232	2.135	2.218	2.135	2.212	2.135	2.201	2.135	2.218	2.135	2.221	2.135	2.209	2.135	2.187	2.135	2.171	90.00	75.33	90.00	75.77	90.00	75.21	90.00	74.87	90.00	76.11	90.00	75.49	90.00	101.88	90.00	102.39	90.00	102.82	90.00	77.12	90.00
1o94	2.0	A	1732		2.135	2.139	2.135	2.137	2.135	2.130	2.135	2.142	2.135	2.132	2.135	2.135	2.135	2.138	2.135	2.146	2.135	2.145	2.135	2.141	2.135	2.140	2.135	2.140	90.00	87.95	90.00	88.01	90.00	88.59	90.00	88.84	90.00	88.53	90.00	88.47	90.00	91.68	90.00	91.58	90.00	91.89	90.00	87.75	90.00
1o95	3.70001	A	1732		2.135	2.135	2.135	2.134	2.135	2.134	2.135	2.135	2.135	2.135	2.135	2.135	2.135	2.135	2.135	2.135	2.135	2.135	2.135	2.135	2.135	2.136	2.135	2.135	90.00	89.64	90.00	89.64	90.00	89.58	90.00	89.59	90.00	89.83	90.00	89.87	90.00	90.17	90.00	90.43	90.00	90.37	90.00	89.82	90.00
1ogy	3.19571	K	1801		2.135	2.135	2.135	2.135	2.135	2.134	2.135	2.135	2.135	2.134	2.135	2.135	2.135	2.135	2.135	2.134	2.135	2.134	2.135	2.135	2.135	2.135	2.135	2.134	90.00	89.96	90.00	89.96	90.00	89.62	90.00	89.64	90.00	90.04	90.00	90.06	90.00	90.02	90.00	90.28	90.00	89.94	90.00	89.58	90.00
1olt	2.06639	A	500		2.135	2.136	2.135	2.138	2.135	2.131	2.135	2.131	2.135	2.129	2.135	2.133	2.135	2.152	2.135	2.149	2.135	2.145	2.135	2.145	2.135	2.152	2.135	2.141	90.00	88.95	90.00	89.04	90.00	93.37	90.00	93.62	90.00	90.33	90.00	90.54	90.00	89.67	90.00	86.77	90.00	90.73	90.00	88.06	90.00
1orn	1.7027	A	300		2.135	2.178	2.135	2.187	2.135	2.148	2.135	2.217	2.135	2.059	2.135	2.162	2.135	2.184	2.135	2.148	2.135	2.150	2.135	2.092	2.135	2.156	2.135	2.144	90.00	97.87	90.00	95.98	90.00	98.75	90.00	99.62	90.00	101.82	90.00	101.89	90.00	77.24	90.00	79.12	90.00	79.73	90.00	101.84	90.00
1orp	2.20003	A	300		2.135	2.131	2.135	2.131	2.135	2.134	2.135	2.134	2.135	2.133	2.135	2.134	2.135	2.134	2.135	2.135	2.135	2.131	2.135	2.132	2.135	2.136	2.135	2.134	90.00	90.54	90.00	90.42	90.00	91.05	90.00	91.07	90.00	89.98	90.00	90.03	90.00	90.09	90.00	88.94	90.00	89.53	90.00	90.05	90.00
1p59	2.42749	A	300		2.135	2.126	2.135	2.135	2.135	2.132	2.135	2.132	2.135	2.124	2.135	2.135	2.135	2.134	2.135	2.131	2.135	2.127	2.135	2.134	2.135	2.140	2.135	2.129	90.00	91.03	90.00	90.80	90.00	90.33	90.00	90.27	90.00	90.18	90.00	90.23	90.00	89.88	90.00	89.69	90.00	88.97	90.00	90.40	90.00
1ps9	2.18834	A	700		2.135	2.150	2.135	2.134	2.135	2.128	2.135	2.143	2.135	2.141	2.135	2.148	2.135	2.127	2.135	2.131	2.135	2.135	2.135	2.140	2.135	2.122	2.135	2.150	90.00	88.05	90.00	88.02	90.00	87.52	90.00	88.00	90.00	85.77	90.00	85.48	90.00	94.18	90.00	91.98	90.00	92.26	90.00	87.94	90.00
1q16	1.9	B	1404		2.135	2.179	2.135	2.183	2.135	2.084	2.135	2.126	2.135	2.160	2.135	2.180	2.135	2.177	2.135	2.181	2.135	2.184	2.135	2.121	2.135	2.181	2.135	2.175	90.00	94.73	90.00	98.12	90.00	97.70	90.00	99.15	90.00	93.74	90.00	96.89	90.00	95.74	90.00	82.73	90.00	83.57	90.00	99.46	90.00
1r30	3.40014	A	401		2.135	2.134	2.135	2.134	2.135	2.134	2.135	2.136	2.135	2.136	2.135	2.136	2.135	2.135	2.135	2.136	2.135	2.135	2.135	2.134	2.135	2.135	2.135	2.135	90.00	89.68	90.00	89.68	90.00	89.68	90.00	89.66	90.00	89.62	90.00	89.55	90.00	90.42	90.00	90.37	90.00	90.36	90.00	90.21	90.00
1rgv	2.90065	A	102		2.135	2.139	2.135	2.136	2.135	2.134	2.135	2.133	2.135	2.133	2.135	2.133	2.135	2.135	2.135	2.137	2.135	2.136	2.135	2.136	2.135	2.137	2.135	2.135	90.00	90.66	90.00	90.50	90.00	90.11	90.00	90.26	90.00	89.31	90.00	89.62	90.00	90.55	90.00	89.82	90.00	89.32	90.00	89.67	90.00
1rrq	2.22505	A	400		2.135	2.128	2.135	2.138	2.135	2.134	2.135	2.127	2.135	2.136	2.135	2.138	2.135	2.139	2.135	2.136	2.135	2.128	2.135	2.136	2.135	2.138	2.135	2.130	90.00	89.11	90.00	89.18	90.00	89.68	90.00	89.75	90.00	88.67	90.00	88.63	90.00	91.38	90.00	90.32	90.00	90.86	90.00	88.88	90.00
1ru3	2.20033	A	733		2.135	2.139	2.135	2.135	2.135	2.134	2.135	2.133	2.135	2.132	2.135	2.134	2.135	2.134	2.135	2.130	2.135	2.132	2.135	2.136	2.135	2.141	2.135	2.148	90.00	87.86	90.00	87.83	90.00	88.64	90.00	88.73	90.00	92.65	90.00	92.58	90.00	87.48	90.00	91.17	90.00	92.09	90.00	89.95	90.00
1siw	2.20004	A	1248		2.135	2.136	2.135	2.136	2.135	2.137	2.135	2.138	2.135	2.133	2.135	2.135	2.135	2.135	2.135	2.136	2.135	2.135	2.135	2.135	2.135	2.135	2.135	2.131	90.00	90.07	90.00	89.93	90.00	90.30	90.00	90.26	90.00	89.86	90.00	89.24	90.00	90.43	90.00	89.71	90.00	89.95	90.00	89.91	90.00
1tv7	2.80036	A	1401		2.135	2.136	2.135	2.133	2.135	2.136	2.135	2.135	2.135	2.136	2.135	2.136	2.135	2.135	2.135	2.136	2.135	2.137	2.135	2.135	2.135	2.134	2.135	2.136	90.00	90.33	90.00	90.10	90.00	89.96	90.00	89.82	90.00	90.02	90.00	89.44	90.00	89.70	90.00	90.18	90.00	89.94	90.00	89.82	90.00
1tv8	2.20455	A	1401		2.135	2.134	2.135	2.137	2.135	2.137	2.135	2.135	2.135	2.135	2.135	2.134	2.135	2.134	2.135	2.136	2.135	2.135	2.135	2.133	2.135	2.134	2.135	2.137	90.00	89.91	90.00	90.01	90.00	90.38	90.00	90.35	90.00	90.79	90.00	90.60	90.00	89.41	90.00	89.81	90.00	89.99	90.00	90.02	90.00
1u8v	1.61849	C	491		2.135	2.205	2.135	2.177	2.135	2.247	2.135	2.259	2.135	2.161	2.135	2.187	2.135	2.184	2.135	2.194	2.135	2.183	2.135	2.195	2.135	2.233	2.135	2.184	90.00	77.46	90.00	75.87	90.00	76.02	90.00	74.99	90.00	75.53	90.00	76.99	90.00	102.28	90.00	102.21	90.00	99.74	90.00	73.06	90.00
1ui1	2.80074	A	210		2.135	2.110	2.135	2.127	2.135	2.093	2.135	2.126	2.135	2.144	2.135	2.118	2.135	2.159	2.135	2.161	2.135	2.194	2.135	2.119	2.135	2.139	2.135	2.132	90.00	90.03	90.00	91.69	90.00	89.78	90.00	89.32	90.00	90.99	90.00	90.72	90.00	89.59	90.00	92.48	90.00	89.62	90.00	86.47	90.00
1wei	1.45177	A	300		2.135	2.149	2.135	2.142	2.135	2.150	2.135	2.137	2.135	2.139	2.135	2.144	2.135	2.137	2.135	2.124	2.135	2.130	2.135	2.125	2.135	2.132	2.135	2.128	90.00	82.40	90.00	82.11	90.00	82.33	90.00	82.18	90.00	80.84	90.00	81.10	90.00	98.10	90.00	96.65	90.00	96.87	90.00	81.87	90.00
1xcp	3.20023	B	1290		2.135	2.134	2.135	2.135	2.135	2.135	2.135	2.134	2.135	2.134	2.135	2.135	2.135	2.135	2.135	2.134	2.135	2.135	2.135	2.135	2.135	2.135	2.135	2.135	90.00	89.81	90.00	89.82	90.00	89.70	90.00	89.66	90.00	89.80	90.00	89.77	90.00	90.23	90.00	90.33	90.00	90.17	90.00	89.66	90.00
1xd8	2.70008	A	290		2.135	2.133	2.135	2.132	2.135	2.135	2.135	2.134	2.135	2.136	2.135	2.132	2.135	2.132	2.135	2.134	2.135	2.134	2.135	2.133	2.135	2.133	2.135	2.133	90.00	89.56	90.00	89.61	90.00	89.80	90.00	89.74	90.00	88.84	90.00	88.85	90.00	91.16	90.00	90.21	90.00	90.42	90.00	89.23	90.00
1xd9	2.70018	A	290		2.135	2.145	2.135	2.136	2.135	2.136	2.135	2.143	2.135	2.139	2.135	2.131	2.135	2.137	2.135	2.120	2.135	2.134	2.135	2.124	2.135	2.142	2.135	2.136	90.00	89.25	90.00	89.46	90.00	90.14	90.00	90.02	90.00	88.73	90.00	89.13	90.00	91.01	90.00	89.50	90.00	90.61	90.00	88.71	90.00
1xdb	2.79999	A	290		2.135	2.131	2.135	2.134	2.135	2.133	2.135	2.137	2.135	2.133	2.135	2.131	2.135	2.134	2.135	2.129	2.135	2.135	2.135	2.129	2.135	2.137	2.135	2.132	90.00	88.84	90.00	88.90	90.00	89.28	90.00	89.08	90.00	89.70	90.00	89.74	90.00	90.29	90.00	90.81	90.00	91.08	90.00	90.03	90.00
1y4z	2.00001	A	1801		2.135	2.138	2.135	2.135	2.135	2.136	2.135	2.136	2.135	2.137	2.135	2.137	2.135	2.136	2.135	2.137	2.135	2.135	2.135	2.137	2.135	2.135	2.135	2.137	90.00	89.48	90.00	89.41	90.00	89.73	90.00	89.47	90.00	89.46	90.00	89.24	90.00	90.68	90.00	90.41	90.00	90.56	90.00	89.97	90.00
1y5i	1.90588	B	1802		2.135	2.171	2.135	2.166	2.135	2.172	2.135	2.196	2.135	2.148	2.135	2.204	2.135	2.190	2.135	2.160	2.135	2.153	2.135	2.114	2.135	2.172	2.135	2.175	90.00	98.38	90.00	93.10	90.00	95.99	90.00	95.16	90.00	83.67	90.00	93.56	90.00	85.43	90.00	83.75	90.00	81.78	90.00	94.98	90.00
1y5l	2.50001	B	1803		2.135	2.136	2.135	2.137	2.135	2.137	2.135	2.136	2.135	2.132	2.135	2.138	2.135	2.138	2.135	2.135	2.135	2.133	2.135	2.135	2.135	2.134	2.135	2.136	90.00	90.03	90.00	89.98	90.00	89.84	90.00	89.98	90.00	89.94	90.00	89.90	90.00	90.10	90.00	90.05	90.00	89.93	90.00	89.89	90.00
1y5n	2.50021	B	1803		2.135	2.137	2.135	2.136	2.135	2.134	2.135	2.136	2.135	2.132	2.135	2.136	2.135	2.136	2.135	2.135	2.135	2.137	2.135	2.134	2.135	2.135	2.135	2.134	90.00	90.02	90.00	89.98	90.00	89.69	90.00	89.51	90.00	90.76	90.00	90.76	90.00	89.25	90.00	90.33	90.00	90.00	90.00	89.85	90.00
1yq4	2.19936	B	1003		2.135	2.136	2.135	2.129	2.135	2.131	2.135	2.141	2.135	2.131	2.135	2.134	2.135	2.130	2.135	2.134	2.135	2.139	2.135	2.135	2.135	2.132	2.135	2.138	90.00	89.32	90.00	89.19	90.00	88.96	90.00	88.96	90.00	89.36	90.00	89.38	90.00	90.69	90.00	91.14	90.00	90.80	90.00	89.26	90.00
1zj8	2.59007	B	1556		2.135	2.136	2.135	2.136	2.135	2.133	2.135	2.134	2.135	2.135	2.135	2.135	2.135	2.133	2.135	2.134	2.135	2.134	2.135	2.134	2.135	2.134	2.135	2.136	90.00	89.77	90.00	89.83	90.00	89.38	90.00	89.40	90.00	89.36	90.00	89.31	90.00	90.66	90.00	90.62	90.00	90.21	90.00	89.41	90.00
1zj9	2.89995	A	556		2.135	2.132	2.135	2.134	2.135	2.132	2.135	2.136	2.135	2.135	2.135	2.136	2.135	2.133	2.135	2.133	2.135	2.135	2.135	2.134	2.135	2.135	2.135	2.133	90.00	89.85	90.00	89.98	90.00	88.94	90.00	88.90	90.00	89.59	90.00	89.56	90.00	90.44	90.00	91.13	90.00	90.24	90.00	89.76	90.00
1zp0	3.50694	B	303		2.135	2.111	2.135	2.126	2.135	2.145	2.135	2.115	2.135	2.127	2.135	2.120	2.135	2.138	2.135	2.132	2.135	2.114	2.135	2.129	2.135	2.117	2.135	2.118	90.00	88.97	90.00	88.63	90.00	89.16	90.00	88.74	90.00	87.38	90.00	86.97	90.00	92.80	90.00	90.91	90.00	90.86	90.00	92.87	90.00
2a5h	2.10652	D	418		2.135	2.135	2.135	2.137	2.135	2.134	2.135	2.132	2.135	2.135	2.135	2.135	2.135	2.136	2.135	2.136	2.135	2.132	2.135	2.136	2.135	2.135	2.135	2.135	90.00	88.75	90.00	88.77	90.00	91.90	90.00	91.74	90.00	88.38	90.00	88.21	90.00	91.62	90.00	89.25	90.00	91.22	90.00	88.26	90.00
2akj	2.80001	A	563		2.135	2.134	2.135	2.136	2.135	2.136	2.135	2.133	2.135	2.133	2.135	2.134	2.135	2.132	2.135	2.134	2.135	2.133	2.135	2.135	2.135	2.135	2.135	2.134	90.00	90.00	90.00	89.95	90.00	89.44	90.00	89.42	90.00	90.09	90.00	90.07	90.00	89.91	90.00	90.53	90.00	89.95	90.00	89.30	90.00
2ams	1.35242	A	84		2.135	2.255	2.135	2.252	2.135	2.191	2.135	2.261	2.135	2.206	2.135	2.248	2.135	2.256	2.135	2.206	2.135	2.236	2.135	2.170	2.135	2.232	2.135	2.239	90.00	74.59	90.00	74.97	90.00	74.38	90.00	75.06	90.00	75.43	90.00	75.35	90.00	102.27	90.00	103.45	90.00	103.40	90.00	73.32	90.00
2b3x	2.54032	A	1000		2.135	2.134	2.135	2.132	2.135	2.137	2.135	2.134	2.135	2.134	2.135	2.132	2.135	2.131	2.135	2.136	2.135	2.134	2.135	2.140	2.135	2.137	2.135	2.137	90.00	89.58	90.00	89.49	90.00	89.72	90.00	89.68	90.00	89.70	90.00	89.74	90.00	90.39	90.00	90.28	90.00	90.42	90.00	88.71	90.00
2b3y	1.85002	B	1000		2.135	2.136	2.135	2.133	2.135	2.134	2.135	2.124	2.135	2.137	2.135	2.135	2.135	2.129	2.135	2.133	2.135	2.129	2.135	2.135	2.135	2.133	2.135	2.128	90.00	89.79	90.00	89.59	90.00	87.40	90.00	87.24	90.00	89.80	90.00	89.99	90.00	89.77	90.00	92.56	90.00	90.28	90.00	88.83	90.00
2b76	3.3	N	246		2.135	2.136	2.135	2.135	2.135	2.135	2.135	2.131	2.135	2.133	2.135	2.135	2.135	2.133	2.135	2.133	2.135	2.139	2.135	2.138	2.135	2.134	2.135	2.132	90.00	88.74	90.00	88.70	90.00	89.77	90.00	89.70	90.00	89.56	90.00	89.66	90.00	90.31	90.00	90.32	90.00	91.25	90.00	90.09	90.00
2bs3	2.19213	E	1242		2.135	2.134	2.135	2.136	2.135	2.137	2.135	2.126	2.135	2.127	2.135	2.128	2.135	2.139	2.135	2.139	2.135	2.134	2.135	2.141	2.135	2.143	2.135	2.142	90.00	88.71	90.00	88.61	90.00	88.78	90.00	88.60	90.00	86.89	90.00	86.88	90.00	92.92	90.00	91.11	90.00	90.98	90.00	89.21	90.00
2c3m	1.8404	A	2233		2.135	2.145	2.135	2.141	2.135	2.137	2.135	2.135	2.135	2.125	2.135	2.134	2.135	2.130	2.135	2.134	2.135	2.132	2.135	2.142	2.135	2.152	2.135	2.125	90.00	82.63	90.00	81.76	90.00	85.57	90.00	84.73	90.00	84.04	90.00	83.76	90.00	98.81	90.00	94.61	90.00	97.31	90.00	84.25	90.00
2c3o	2.70481	A	2234		2.135	2.134	2.135	2.135	2.135	2.135	2.135	2.135	2.135	2.135	2.135	2.135	2.135	2.135	2.135	2.135	2.135	2.135	2.135	2.135	2.135	2.135	2.135	2.135	90.00	90.24	90.00	90.22	90.00	89.93	90.00	89.85	90.00	90.37	90.00	89.60	90.00	89.89	90.00	90.06	90.00	89.71	90.00	89.84	90.00
2c3p	2.33001	B	2234		2.135	2.135	2.135	2.137	2.135	2.134	2.135	2.133	2.135	2.135	2.135	2.135	2.135	2.133	2.135	2.135	2.135	2.134	2.135	2.132	2.135	2.137	2.135	2.135	90.00	89.56	90.00	89.58	90.00	90.23	90.00	90.01	90.00	89.70	90.00	89.52	90.00	90.45	90.00	89.84	90.00	90.38	90.00	90.32	90.00
2c3u	2.32318	A	2234		2.135	2.135	2.135	2.135	2.135	2.134	2.135	2.134	2.135	2.135	2.135	2.135	2.135	2.135	2.135	2.135	2.135	2.134	2.135	2.135	2.135	2.135	2.135	2.135	90.00	90.04	90.00	90.43	90.00	89.76	90.00	89.52	90.00	90.26	90.00	89.90	90.00	89.89	90.00	90.44	90.00	89.62	90.00	90.23	90.00
2c3y	1.91924	A	2235		2.135	2.131	2.135	2.146	2.135	2.125	2.135	2.138	2.135	2.139	2.135	2.175	2.135	2.154	2.135	2.145	2.135	2.143	2.135	2.141	2.135	2.135	2.135	2.124	90.00	91.69	90.00	94.29	90.00	91.96	90.00	92.22	90.00	90.49	90.00	91.81	90.00	86.94	90.00	87.11	90.00	85.15	90.00	89.51	90.00
2c42	1.78001	B	3233		2.135	2.140	2.135	2.150	2.135	2.132	2.135	2.138	2.135	2.146	2.135	2.164	2.135	2.153	2.135	2.149	2.135	2.130	2.135	2.142	2.135	2.201	2.135	2.171	90.00	80.75	90.00	80.45	90.00	84.48	90.00	83.54	90.00	79.88	90.00	80.47	90.00	99.74	90.00	94.40	90.00	99.04	90.00	83.15	90.00
2d3y	1.54906	A	220		2.135	2.172	2.135	2.184	2.135	2.183	2.135	2.152	2.135	2.167	2.135	2.168	2.135	2.160	2.135	2.169	2.135	2.165	2.135	2.173	2.135	2.177	2.135	2.167	90.00	100.91	90.00	100.90	90.00	102.80	90.00	102.59	90.00	101.40	90.00	101.36	90.00	76.82	90.00	75.81	90.00	77.34	90.00	102.04	90.00
2ddg	2.10001	A	220		2.135	2.139	2.135	2.138	2.135	2.144	2.135	2.127	2.135	2.134	2.135	2.132	2.135	2.148	2.135	2.138	2.135	2.134	2.135	2.136	2.135	2.129	2.135	2.132	90.00	88.00	90.00	87.91	90.00	89.27	90.00	89.26	90.00	87.59	90.00	87.57	90.00	92.18	90.00	90.51	90.00	91.83	90.00	88.13	90.00
2dem	1.95003	A	220		2.135	2.161	2.135	2.191	2.135	2.153	2.135	2.154	2.135	2.181	2.135	2.222	2.135	2.186	2.135	2.115	2.135	2.170	2.135	2.134	2.135	2.201	2.135	2.147	90.00	78.04	90.00	77.96	90.00	78.37	90.00	77.35	90.00	76.29	90.00	76.78	90.00	102.74	90.00	100.44	90.00	101.08	90.00	77.82	90.00
2dp6	1.79797	A	220		2.135	2.177	2.135	2.227	2.135	2.142	2.135	2.183	2.135	2.201	2.135	2.218	2.135	2.217	2.135	2.131	2.135	2.160	2.135	2.163	2.135	2.199	2.135	2.172	90.00	77.17	90.00	78.59	90.00	78.37	90.00	78.51	90.00	76.14	90.00	75.66	90.00	102.82	90.00	99.57	90.00	101.03	90.00	75.09	90.00
2e7z	1.26	A	800		2.135	2.271	2.135	2.297	2.135	2.224	2.135	2.246	2.135	2.207	2.135	2.294	2.135	2.302	2.135	2.254	2.135	2.274	2.135	2.207	2.135	2.314	2.135	2.288	90.00	73.52	90.00	73.26	90.00	73.14	90.00	73.65	90.00	73.19	90.00	73.20	90.00	105.30	90.00	104.43	90.00	104.11	90.00	73.47	90.00
2fb2	2.25003	A	401		2.135	2.136	2.135	2.135	2.135	2.138	2.135	2.136	2.135	2.135	2.135	2.135	2.135	2.135	2.135	2.134	2.135	2.135	2.135	2.135	2.135	2.137	2.135	2.136	90.00	90.01	90.00	89.96	90.00	89.53	90.00	89.71	90.00	89.55	90.00	89.51	90.00	90.17	90.00	90.35	90.00	90.03	90.00	90.12	90.00
2fb3	2.34869	A	401		2.135	2.136	2.135	2.135	2.135	2.133	2.135	2.134	2.135	2.141	2.135	2.131	2.135	2.133	2.135	2.141	2.135	2.136	2.135	2.135	2.135	2.135	2.135	2.135	90.00	89.70	90.00	89.83	90.00	90.02	90.00	89.54	90.00	89.33	90.00	89.18	90.00	90.90	90.00	90.70	90.00	90.22	90.00	89.90	90.00
2fdn	0.938572	A	62		2.135	2.138	2.135	2.135	2.135	2.139	2.135	2.152	2.135	2.133	2.135	2.139	2.135	2.138	2.135	2.147	2.135	2.147	2.135	2.144	2.135	2.139	2.135	2.148	90.00	82.74	90.00	82.81	90.00	81.23	90.00	81.63	90.00	80.71	90.00	80.55	90.00	98.78	90.00	98.22	90.00	96.68	90.00	82.29	90.00
2fgo	1.32004	A	202		2.135	2.141	2.135	2.137	2.135	2.147	2.135	2.133	2.135	2.142	2.135	2.138	2.135	2.136	2.135	2.140	2.135	2.138	2.135	2.147	2.135	2.126	2.135	2.141	90.00	83.44	90.00	83.47	90.00	81.87	90.00	81.77	90.00	84.03	90.00	83.85	90.00	95.86	90.00	97.65	90.00	95.94	90.00	82.89	90.00
2fla	0.899997	A	84		2.135	2.311	2.135	2.294	2.135	2.224	2.135	2.299	2.135	2.231	2.135	2.305	2.135	2.288	2.135	2.261	2.135	2.295	2.135	2.221	2.135	2.299	2.135	2.300	90.00	73.68	90.00	73.60	90.00	72.31	90.00	73.27	90.00	73.03	90.00	73.32	90.00	104.66	90.00	105.23	90.00	104.02	90.00	72.62	90.00
2fug	3.29993	C	786		2.135	2.135	2.135	2.135	2.135	2.135	2.135	2.135	2.135	2.135	2.135	2.135	2.135	2.135	2.135	2.135	2.135	2.135	2.135	2.135	2.135	2.135	2.135	2.135	90.00	90.00	90.00	90.02	90.00	90.00	90.00	90.03	90.00	90.03	90.00	89.94	90.00	90.02	90.00	90.00	90.00	90.01	90.00	89.96	90.00
2ivf	1.88007	A	1984		2.135	2.164	2.135	2.205	2.135	2.169	2.135	2.181	2.135	2.112	2.135	2.183	2.135	2.159	2.135	2.177	2.135	2.207	2.135	2.175	2.135	2.208	2.135	2.192	90.00	101.56	90.00	76.83	90.00	76.85	90.00	75.17	90.00	77.91	90.00	78.11	90.00	100.73	90.00	101.24	90.00	101.98	90.00	100.09	90.00
2jh3	1.9	D	650		2.135	2.159	2.135	2.157	2.135	2.160	2.135	2.157	2.135	2.167	2.135	2.163	2.135	2.173	2.135	2.158	2.135	2.169	2.135	2.165	2.135	2.165	2.135	2.128	90.00	78.94	90.00	78.51	90.00	80.84	90.00	80.68	90.00	79.80	90.00	81.00	90.00	97.82	90.00	98.93	90.00	99.93	90.00	81.32	90.00
2jir	2.35005	A	800		2.135	2.140	2.135	2.122	2.135	2.119	2.135	2.139	2.135	2.122	2.135	2.135	2.135	2.125	2.135	2.132	2.135	2.138	2.135	2.129	2.135	2.112	2.135	2.141	90.00	91.05	90.00	90.78	90.00	88.80	90.00	89.21	90.00	90.32	90.00	90.03	90.00	89.65	90.00	91.12	90.00	89.24	90.00	89.10	90.00
2nya	2.50001	A	2001		2.135	2.137	2.135	2.137	2.135	2.135	2.135	2.136	2.135	2.133	2.135	2.134	2.135	2.133	2.135	2.133	2.135	2.137	2.135	2.137	2.135	2.135	2.135	2.136	90.00	89.61	90.00	89.55	90.00	89.24	90.00	89.29	90.00	89.32	90.00	89.30	90.00	90.66	90.00	90.65	90.00	90.35	90.00	89.61	90.00
2pu9	1.65188	A	400		2.135	2.178	2.135	2.172	2.135	2.149	2.135	2.226	2.135	2.183	2.135	2.212	2.135	2.164	2.135	2.174	2.135	2.150	2.135	2.151	2.135	2.175	2.135	2.169	90.00	78.03	90.00	77.92	90.00	77.71	90.00	78.85	90.00	73.68	90.00	73.92	90.00	104.08	90.00	100.64	90.00	102.64	90.00	85.10	90.00
2puk	3.00001	A	1000		2.135	2.133	2.135	2.134	2.135	2.136	2.135	2.133	2.135	2.135	2.135	2.136	2.135	2.133	2.135	2.131	2.135	2.133	2.135	2.135	2.135	2.137	2.135	2.130	90.00	89.16	90.00	89.11	90.00	89.59	90.00	89.51	90.00	89.68	90.00	89.81	90.00	90.26	90.00	90.34	90.00	90.85	90.00	89.99	90.00
2puo	1.70059	A	202		2.135	2.022	2.135	2.166	2.135	2.161	2.135	2.199	2.135	2.149	2.135	2.173	2.135	2.250	2.135	2.156	2.135	2.122	2.135	2.213	2.135	2.299	2.135	2.166	90.00	76.81	90.00	76.44	90.00	80.71	90.00	78.41	90.00	86.24	90.00	86.22	90.00	95.61	90.00	100.38	90.00	103.02	90.00	73.78	90.00
2pvd	1.95271	A	202		2.135	2.122	2.135	2.118	2.135	2.171	2.135	2.167	2.135	2.187	2.135	2.119	2.135	2.148	2.135	2.187	2.135	2.191	2.135	2.182	2.135	2.161	2.135	2.150	90.00	81.88	90.00	82.24	90.00	80.19	90.00	79.05	90.00	84.81	90.00	85.18	90.00	94.76	90.00	101.21	90.00	97.29	90.00	76.89	90.00
2pvg	2.30105	A	400		2.135	2.134	2.135	2.137	2.135	2.134	2.135	2.134	2.135	2.133	2.135	2.135	2.135	2.130	2.135	2.133	2.135	2.133	2.135	2.141	2.135	2.131	2.135	2.137	90.00	89.77	90.00	89.81	90.00	89.44	90.00	89.43	90.00	88.71	90.00	88.46	90.00	91.37	90.00	90.50	90.00	90.16	90.00	89.15	90.00
2pvo	3.30078	A	300		2.135	2.134	2.135	2.134	2.135	2.136	2.135	2.135	2.135	2.135	2.135	2.135	2.135	2.134	2.135	2.135	2.135	2.134	2.135	2.137	2.135	2.137	2.135	2.132	90.00	89.89	90.00	89.86	90.00	89.33	90.00	89.31	90.00	89.30	90.00	89.44	90.00	90.63	90.00	90.67	90.00	90.11	90.00	89.56	90.00
2uza	2.42001	B	1233		2.135	2.134	2.135	2.135	2.135	2.135	2.135	2.134	2.135	2.135	2.135	2.135	2.135	2.134	2.135	2.136	2.135	2.133	2.135	2.135	2.135	2.134	2.135	2.135	90.00	89.75	90.00	89.71	90.00	90.22	90.00	89.83	90.00	90.29	90.00	90.30	90.00	89.68	90.00	89.95	90.00	90.02	90.00	89.92	90.00
2v4j	1.9601	A	501		2.135	2.135	2.135	2.135	2.135	2.135	2.135	2.135	2.135	2.135	2.135	2.135	2.135	2.135	2.135	2.135	2.135	2.135	2.135	2.135	2.135	2.135	2.135	2.135	90.00	90.03	90.00	89.98	90.00	90.00	90.00	90.01	90.00	90.04	90.00	90.08	90.00	89.96	90.00	90.00	90.00	89.99	90.00	90.10	90.00
2vkr	2.01028	C	105		2.135	2.135	2.135	2.135	2.135	2.135	2.135	2.136	2.135	2.135	2.135	2.135	2.135	2.135	2.135	2.135	2.135	2.135	2.135	2.137	2.135	2.135	2.135	2.136	90.00	89.98	90.00	90.04	90.00	89.98	90.00	89.91	90.00	89.85	90.00	90.05	90.00	89.88	90.00	89.97	90.00	89.98	90.00	89.96	90.00
2vpw	3.00001	B	1197		2.135	2.135	2.135	2.134	2.135	2.135	2.135	2.135	2.135	2.133	2.135	2.135	2.135	2.135	2.135	2.136	2.135	2.134	2.135	2.136	2.135	2.136	2.135	2.136	90.00	89.87	90.00	89.95	90.00	90.03	90.00	89.98	90.00	89.98	90.00	89.87	90.00	90.11	90.00	90.07	90.00	90.15	90.00	89.87	90.00
2vpx	3.10001	A	1764		2.135	2.135	2.135	2.135	2.135	2.135	2.135	2.135	2.135	2.135	2.135	2.135	2.135	2.135	2.135	2.135	2.135	2.135	2.135	2.135	2.135	2.135	2.135	2.135	90.00	89.79	90.00	90.11	90.00	89.97	90.00	89.97	90.00	90.12	90.00	89.85	90.00	90.02	90.00	90.04	90.00	89.82	90.00	90.02	90.00
2vpy	2.5	B	1197		2.135	2.135	2.135	2.135	2.135	2.136	2.135	2.135	2.135	2.135	2.135	2.135	2.135	2.135	2.135	2.135	2.135	2.135	2.135	2.135	2.135	2.135	2.135	2.134	90.00	89.88	90.00	89.97	90.00	89.91	90.00	90.00	90.00	90.00	90.00	89.97	90.00	89.94	90.00	90.04	90.00	90.06	90.00	90.10	90.00
2vpz	2.25	F	1196		2.135	2.135	2.135	2.135	2.135	2.135	2.135	2.136	2.135	2.135	2.135	2.134	2.135	2.136	2.135	2.135	2.135	2.134	2.135	2.136	2.135	2.135	2.135	2.135	90.00	89.91	90.00	90.05	90.00	90.03	90.00	89.99	90.00	90.21	90.00	90.16	90.00	89.76	90.00	90.00	90.00	89.98	90.00	89.95	90.00
2vsf	2.90053	A	1616		2.135	2.134	2.135	2.136	2.135	2.132	2.135	2.133	2.135	2.132	2.135	2.137	2.135	2.136	2.135	2.132	2.135	2.134	2.135	2.133	2.135	2.134	2.135	2.131	90.00	89.05	90.00	89.03	90.00	89.23	90.00	89.19	90.00	89.62	90.00	89.63	90.00	90.31	90.00	90.79	90.00	90.97	90.00	89.30	90.00
2wdq	2.4	B	303		2.135	2.136	2.135	2.136	2.135	2.135	2.135	2.135	2.135	2.135	2.135	2.134	2.135	2.132	2.135	2.135	2.135	2.134	2.135	2.135	2.135	2.136	2.135	2.132	90.00	89.26	90.00	89.16	90.00	89.20	90.00	89.14	90.00	89.26	90.00	89.39	90.00	90.75	90.00	90.87	90.00	90.90	90.00	89.31	90.00
2wdr	3.20002	F	303		2.135	2.135	2.135	2.133	2.135	2.136	2.135	2.135	2.135	2.135	2.135	2.135	2.135	2.135	2.135	2.134	2.135	2.135	2.135	2.134	2.135	2.133	2.135	2.134	90.00	89.82	90.00	89.79	90.00	89.51	90.00	89.53	90.00	89.81	90.00	89.83	90.00	90.09	90.00	90.48	90.00	90.23	90.00	89.73	90.00
2wdv	3.20001	B	303		2.135	2.134	2.135	2.134	2.135	2.136	2.135	2.135	2.135	2.135	2.135	2.134	2.135	2.135	2.135	2.137	2.135	2.135	2.135	2.135	2.135	2.135	2.135	2.135	90.00	89.62	90.00	89.60	90.00	89.98	90.00	89.93	90.00	89.78	90.00	89.82	90.00	90.14	90.00	89.95	90.00	90.41	90.00	89.50	90.00
2wp9	2.70008	B	303		2.135	2.134	2.135	2.137	2.135	2.146	2.135	2.133	2.135	2.135	2.135	2.129	2.135	2.132	2.135	2.133	2.135	2.134	2.135	2.136	2.135	2.142	2.135	2.135	90.00	89.41	90.00	90.49	90.00	89.74	90.00	89.85	90.00	89.80	90.00	90.04	90.00	90.05	90.00	89.78	90.00	90.29	90.00	90.68	90.00
2ws3	3.20001	J	303		2.135	2.135	2.135	2.134	2.135	2.135	2.135	2.136	2.135	2.135	2.135	2.136	2.135	2.135	2.135	2.135	2.135	2.135	2.135	2.135	2.135	2.134	2.135	2.135	90.00	89.67	90.00	89.57	90.00	90.20	90.00	90.24	90.00	89.67	90.00	89.70	90.00	90.33	90.00	89.83	90.00	90.43	90.00	89.83	90.00
2wu2	2.50225	F	303		2.135	2.136	2.135	2.130	2.135	2.134	2.135	2.135	2.135	2.137	2.135	2.134	2.135	2.136	2.135	2.135	2.135	2.135	2.135	2.134	2.135	2.133	2.135	2.134	90.00	89.50	90.00	89.48	90.00	89.88	90.00	89.92	90.00	90.45	90.00	90.31	90.00	89.60	90.00	90.11	90.00	89.71	90.00	89.48	90.00
2wu5	2.803	B	303		2.135	2.134	2.135	2.132	2.135	2.133	2.135	2.137	2.135	2.132	2.135	2.134	2.135	2.132	2.135	2.136	2.135	2.134	2.135	2.136	2.135	2.137	2.135	2.137	90.00	89.92	90.00	89.84	90.00	89.29	90.00	89.33	90.00	89.36	90.00	89.24	90.00	90.75	90.00	90.68	90.00	90.16	90.00	89.86	90.00
2xdq	2.40344	A	602		2.135	2.139	2.135	2.134	2.135	2.133	2.135	2.141	2.135	2.131	2.135	2.133	2.135	2.128	2.135	2.127	2.135	2.138	2.135	2.132	2.135	2.132	2.135	2.138	90.00	88.76	90.00	88.74	90.00	88.98	90.00	88.88	90.00	90.44	90.00	90.44	90.00	89.48	90.00	90.96	90.00	91.21	90.00	88.75	90.00
2xsj	2.53099	E	502		2.135	2.135	2.135	2.134	2.135	2.134	2.135	2.136	2.135	2.135	2.135	2.134	2.135	2.135	2.135	2.137	2.135	2.137	2.135	2.135	2.135	2.135	2.135	2.135	90.00	89.42	90.00	89.33	90.00	89.33	90.00	89.06	90.00	89.22	90.00	88.96	90.00	90.90	90.00	90.90	90.00	90.71	90.00	89.51	90.00
2y0f	2.50003	D	501		2.135	2.138	2.135	2.136	2.135	2.129	2.135	2.139	2.135	2.149	2.135	2.132	2.135	2.131	2.135	2.142	2.135	2.134	2.135	2.138	2.135	2.154	2.135	2.146	90.00	87.95	90.00	89.19	90.00	89.08	90.00	89.98	90.00	91.57	90.00	91.17	90.00	87.82	90.00	90.82	90.00	89.40	90.00	88.58	90.00
2y8n	1.75	D	88		2.135	2.145	2.135	2.137	2.135	2.137	2.135	2.133	2.135	2.137	2.135	2.135	2.135	2.135	2.135	2.134	2.135	2.148	2.135	2.146	2.135	2.129	2.135	2.141	90.00	88.40	90.00	88.83	90.00	85.51	90.00	85.07	90.00	91.26	90.00	90.05	90.00	89.14	90.00	94.61	90.00	91.43	90.00	87.74	90.00
2yaj	1.75079	B	88		2.135	2.135	2.135	2.135	2.135	2.137	2.135	2.134	2.135	2.135	2.135	2.136	2.135	2.135	2.135	2.133	2.135	2.136	2.135	2.135	2.135	2.136	2.135	2.138	90.00	89.40	90.00	89.20	90.00	88.45	90.00	88.54	90.00	90.36	90.00	90.13	90.00	89.82	90.00	91.47	90.00	90.70	90.00	88.80	90.00
2ycl	1.95	A	1443		2.135	2.135	2.135	2.136	2.135	2.134	2.135	2.135	2.135	2.134	2.135	2.135	2.135	2.136	2.135	2.134	2.135	2.134	2.135	2.135	2.135	2.135	2.135	2.136	90.00	89.02	90.00	89.03	90.00	89.42	90.00	89.46	90.00	89.54	90.00	89.49	90.00	90.50	90.00	90.55	90.00	90.96	90.00	89.40	90.00
2z1d	2.0705	A	501		2.135	2.136	2.135	2.137	2.135	2.134	2.135	2.139	2.135	2.141	2.135	2.133	2.135	2.132	2.135	2.133	2.135	2.133	2.135	2.136	2.135	2.130	2.135	2.135	90.00	88.26	90.00	88.20	90.00	87.84	90.00	87.83	90.00	88.74	90.00	88.79	90.00	91.13	90.00	92.22	90.00	91.85	90.00	89.90	90.00
2z8q	1.70004	A	101		2.135	2.133	2.135	2.134	2.135	2.133	2.135	2.133	2.135	2.133	2.135	2.132	2.135	2.132	2.135	2.142	2.135	2.134	2.135	2.134	2.135	2.135	2.135	2.134	90.00	83.03	90.00	83.07	90.00	83.27	90.00	83.47	90.00	83.14	90.00	83.20	90.00	96.40	90.00	96.36	90.00	96.68	90.00	84.11	90.00
2zvs	1.60187	C	405		2.135	2.135	2.135	2.134	2.135	2.134	2.135	2.135	2.135	2.137	2.135	2.136	2.135	2.135	2.135	2.139	2.135	2.135	2.135	2.136	2.135	2.136	2.135	2.134	90.00	87.79	90.00	87.81	90.00	85.92	90.00	85.87	90.00	86.40	90.00	86.67	90.00	93.43	90.00	93.62	90.00	91.99	90.00	86.65	90.00
3a04	1.97039	A	373		2.135	2.133	2.135	2.132	2.135	2.138	2.135	2.134	2.135	2.137	2.135	2.136	2.135	2.133	2.135	2.138	2.135	2.134	2.135	2.137	2.135	2.130	2.135	2.132	90.00	89.32	90.00	89.17	90.00	88.89	90.00	88.85	90.00	88.74	90.00	88.72	90.00	91.23	90.00	91.14	90.00	90.79	90.00	89.96	90.00
3a05	2.1953	A	373		2.135	2.134	2.135	2.139	2.135	2.132	2.135	2.133	2.135	2.134	2.135	2.139	2.135	2.138	2.135	2.133	2.135	2.137	2.135	2.134	2.135	2.138	2.135	2.132	90.00	89.31	90.00	89.36	90.00	89.28	90.00	89.26	90.00	89.29	90.00	89.33	90.00	90.63	90.00	90.78	90.00	90.68	90.00	90.21	90.00
3a39	0.720009	A	84		2.135	2.241	2.135	2.308	2.135	2.308	2.135	2.264	2.135	2.291	2.135	2.295	2.135	2.316	2.135	2.299	2.135	2.222	2.135	2.305	2.135	2.310	2.135	2.216	90.00	72.33	90.00	72.25	90.00	73.34	90.00	73.51	90.00	72.73	90.00	73.21	90.00	104.41	90.00	103.48	90.00	105.47	90.00	72.13	90.00
3abv	3.23606	B	303		2.135	2.135	2.135	2.134	2.135	2.137	2.135	2.132	2.135	2.136	2.135	2.132	2.135	2.135	2.135	2.135	2.135	2.134	2.135	2.135	2.135	2.134	2.135	2.133	90.00	89.69	90.00	89.71	90.00	90.02	90.00	90.00	90.00	89.91	90.00	89.97	90.00	90.04	90.00	89.96	90.00	90.27	90.00	89.42	90.00
3ae1	3.13945	B	303		2.135	2.134	2.135	2.131	2.135	2.138	2.135	2.131	2.135	2.140	2.135	2.129	2.135	2.136	2.135	2.136	2.135	2.129	2.135	2.131	2.135	2.130	2.135	2.129	90.00	88.88	90.00	89.00	90.00	89.12	90.00	89.21	90.00	89.23	90.00	89.38	90.00	90.61	90.00	90.74	90.00	91.05	90.00	89.51	90.00
3ae2	3.09521	B	303		2.135	2.133	2.135	2.135	2.135	2.136	2.135	2.136	2.135	2.136	2.135	2.134	2.135	2.135	2.135	2.136	2.135	2.136	2.135	2.135	2.135	2.135	2.135	2.134	90.00	89.74	90.00	89.77	90.00	89.82	90.00	89.77	90.00	89.84	90.00	89.83	90.00	90.19	90.00	90.23	90.00	90.24	90.00	90.09	90.00
3ae3	3.35002	B	303		2.135	2.133	2.135	2.135	2.135	2.135	2.135	2.133	2.135	2.134	2.135	2.134	2.135	2.134	2.135	2.135	2.135	2.134	2.135	2.135	2.135	2.135	2.135	2.132	90.00	90.02	90.00	90.02	90.00	90.12	90.00	90.06	90.00	89.61	90.00	89.63	90.00	90.36	90.00	89.93	90.00	89.93	90.00	89.98	90.00
3ae4	2.91048	B	303		2.135	2.132	2.135	2.134	2.135	2.134	2.135	2.137	2.135	2.135	2.135	2.136	2.135	2.138	2.135	2.132	2.135	2.134	2.135	2.133	2.135	2.140	2.135	2.135	90.00	89.90	90.00	89.89	90.00	89.98	90.00	89.89	90.00	90.45	90.00	90.56	90.00	89.61	90.00	90.06	90.00	90.15	90.00	89.82	90.00
3ae5	3.41352	B	303		2.135	2.135	2.135	2.135	2.135	2.135	2.135	2.137	2.135	2.136	2.135	2.136	2.135	2.134	2.135	2.135	2.135	2.135	2.135	2.135	2.135	2.135	2.135	2.135	90.00	90.13	90.00	90.14	90.00	89.94	90.00	89.95	90.00	90.03	90.00	90.03	90.00	89.97	90.00	90.05	90.00	89.89	90.00	90.11	90.00
3ae6	3.40228	B	303		2.135	2.135	2.135	2.134	2.135	2.135	2.135	2.137	2.135	2.136	2.135	2.136	2.135	2.133	2.135	2.135	2.135	2.135	2.135	2.134	2.135	2.135	2.135	2.135	90.00	90.08	90.00	90.09	90.00	89.98	90.00	89.97	90.00	89.90	90.00	89.90	90.00	90.11	90.00	90.02	90.00	89.96	90.00	90.27	90.00
3ae7	3.61639	B	303		2.135	2.136	2.135	2.136	2.135	2.135	2.135	2.134	2.135	2.134	2.135	2.134	2.135	2.135	2.135	2.135	2.135	2.135	2.135	2.135	2.135	2.135	2.135	2.134	90.00	89.85	90.00	89.86	90.00	89.80	90.00	89.81	90.00	89.93	90.00	89.94	90.00	90.03	90.00	90.18	90.00	90.10	90.00	89.69	90.00
3ae9	3.31232	B	303		2.135	2.133	2.135	2.135	2.135	2.135	2.135	2.135	2.135	2.135	2.135	2.137	2.135	2.134	2.135	2.134	2.135	2.132	2.135	2.135	2.135	2.135	2.135	2.134	90.00	89.81	90.00	89.74	90.00	89.38	90.00	89.38	90.00	89.91	90.00	89.89	90.00	90.11	90.00	90.59	90.00	90.25	90.00	89.82	90.00
3aea	3.38641	B	303		2.135	2.134	2.135	2.135	2.135	2.135	2.135	2.135	2.135	2.137	2.135	2.135	2.135	2.135	2.135	2.136	2.135	2.134	2.135	2.135	2.135	2.134	2.135	2.134	90.00	89.78	90.00	89.79	90.00	89.70	90.00	89.70	90.00	89.85	90.00	89.84	90.00	90.16	90.00	90.31	90.00	90.24	90.00	89.98	90.00
3aeb	3.00212	B	303		2.135	2.133	2.135	2.136	2.135	2.133	2.135	2.133	2.135	2.135	2.135	2.140	2.135	2.135	2.135	2.132	2.135	2.134	2.135	2.133	2.135	2.138	2.135	2.132	90.00	89.56	90.00	89.54	90.00	89.51	90.00	89.45	90.00	88.87	90.00	88.95	90.00	91.11	90.00	90.52	90.00	90.53	90.00	90.12	90.00
3aec	3.60973	B	303		2.135	2.135	2.135	2.136	2.135	2.135	2.135	2.135	2.135	2.135	2.135	2.135	2.135	2.135	2.135	2.135	2.135	2.135	2.135	2.135	2.135	2.135	2.135	2.135	90.00	90.03	90.00	90.04	90.00	89.95	90.00	89.96	90.00	89.98	90.00	89.97	90.00	90.01	90.00	90.04	90.00	89.95	90.00	90.04	90.00
3aed	3.52176	B	303		2.135	2.134	2.135	2.133	2.135	2.134	2.135	2.134	2.135	2.136	2.135	2.132	2.135	2.131	2.135	2.133	2.135	2.135	2.135	2.135	2.135	2.134	2.135	2.133	90.00	90.44	90.00	90.53	90.00	90.25	90.00	90.22	90.00	89.77	90.00	89.83	90.00	90.19	90.00	89.77	90.00	89.52	90.00	89.37	90.00
3aee	3.21702	B	303		2.135	2.133	2.135	2.136	2.135	2.135	2.135	2.133	2.135	2.133	2.135	2.135	2.135	2.136	2.135	2.139	2.135	2.137	2.135	2.137	2.135	2.135	2.135	2.134	90.00	90.11	90.00	90.08	90.00	89.95	90.00	89.95	90.00	89.76	90.00	89.70	90.00	90.26	90.00	90.14	90.00	89.85	90.00	90.00	90.00
3aef	2.80004	B	303		2.135	2.141	2.135	2.134	2.135	2.141	2.135	2.133	2.135	2.137	2.135	2.131	2.135	2.137	2.135	2.136	2.135	2.132	2.135	2.134	2.135	2.131	2.135	2.133	90.00	89.84	90.00	89.80	90.00	90.02	90.00	90.13	90.00	90.41	90.00	90.55	90.00	89.36	90.00	89.73	90.00	90.08	90.00	89.84	90.00
3aeg	3.27242	B	303		2.135	2.134	2.135	2.133	2.135	2.135	2.135	2.135	2.135	2.134	2.135	2.135	2.135	2.134	2.135	2.134	2.135	2.135	2.135	2.134	2.135	2.135	2.135	2.137	90.00	90.04	90.00	89.98	90.00	89.86	90.00	89.81	90.00	90.82	90.00	90.78	90.00	89.24	90.00	90.15	90.00	89.99	90.00	90.52	90.00
3aek	2.29992	A	425		2.135	2.134	2.135	2.135	2.135	2.133	2.135	2.133	2.135	2.136	2.135	2.135	2.135	2.137	2.135	2.134	2.135	2.138	2.135	2.134	2.135	2.137	2.135	2.135	90.00	89.12	90.00	89.08	90.00	89.67	90.00	89.54	90.00	89.00	90.00	89.20	90.00	90.95	90.00	90.45	90.00	90.86	90.00	89.06	90.00
3aeq	2.9011	A	425		2.135	2.133	2.135	2.134	2.135	2.136	2.135	2.134	2.135	2.131	2.135	2.133	2.135	2.135	2.135	2.132	2.135	2.134	2.135	2.133	2.135	2.132	2.135	2.129	90.00	89.74	90.00	89.81	90.00	90.19	90.00	89.97	90.00	89.44	90.00	89.39	90.00	90.41	90.00	89.93	90.00	90.09	90.00	89.69	90.00
3aer	2.80119	C	425		2.135	2.135	2.135	2.130	2.135	2.137	2.135	2.135	2.135	2.134	2.135	2.130	2.135	2.135	2.135	2.133	2.135	2.137	2.135	2.133	2.135	2.129	2.135	2.134	90.00	89.70	90.00	89.46	90.00	90.27	90.00	89.90	90.00	89.59	90.00	89.50	90.00	89.96	90.00	90.54	90.00	89.81	90.00	89.36	90.00
3aes	2.49801	A	425		2.135	2.149	2.135	2.130	2.135	2.143	2.135	2.141	2.135	2.139	2.135	2.124	2.135	2.136	2.135	2.144	2.135	2.135	2.135	2.145	2.135	2.137	2.135	2.136	90.00	88.41	90.00	87.70	90.00	89.02	90.00	89.98	90.00	89.28	90.00	89.72	90.00	90.18	90.00	89.93	90.00	91.91	90.00	89.34	90.00
3aet	2.90606	A	425		2.135	2.135	2.135	2.131	2.135	2.136	2.135	2.137	2.135	2.138	2.135	2.136	2.135	2.134	2.135	2.135	2.135	2.136	2.135	2.135	2.135	2.134	2.135	2.135	90.00	90.21	90.00	90.14	90.00	89.32	90.00	89.30	90.00	89.61	90.00	89.67	90.00	90.40	90.00	90.67	90.00	89.91	90.00	89.69	90.00
3aeu	2.90378	C	425		2.135	2.135	2.135	2.135	2.135	2.136	2.135	2.136	2.135	2.136	2.135	2.137	2.135	2.134	2.135	2.135	2.135	2.134	2.135	2.134	2.135	2.134	2.135	2.136	90.00	89.98	90.00	89.87	90.00	89.35	90.00	89.45	90.00	89.43	90.00	89.47	90.00	90.58	90.00	90.62	90.00	90.13	90.00	89.56	90.00
3ayx	1.17816	D	309		2.135	2.296	2.135	2.288	2.135	2.342	2.135	2.273	2.135	2.316	2.135	2.277	2.135	2.292	2.135	2.338	2.135	2.292	2.135	2.328	2.135	2.300	2.135	2.279	90.00	71.01	90.00	70.72	90.00	71.97	90.00	72.10	90.00	72.87	90.00	73.39	90.00	103.65	90.00	105.96	90.00	106.01	90.00	72.85	90.00
3b0g	1.24994	A	602		2.135	2.330	2.135	2.262	2.135	2.308	2.135	2.287	2.135	2.302	2.135	2.231	2.135	2.263	2.135	2.295	2.135	2.313	2.135	2.306	2.135	2.228	2.135	2.360	90.00	74.31	90.00	74.76	90.00	72.15	90.00	72.22	90.00	73.64	90.00	72.46	90.00	104.21	90.00	106.48	90.00	100.97	90.00	73.52	90.00
3b0h	2.30575	B	602		2.135	2.132	2.135	2.133	2.135	2.134	2.135	2.134	2.135	2.135	2.135	2.135	2.135	2.135	2.135	2.138	2.135	2.135	2.135	2.141	2.135	2.137	2.135	2.137	90.00	89.60	90.00	89.57	90.00	89.13	90.00	88.83	90.00	88.73	90.00	91.15	90.00	89.06	90.00	90.83	90.00	90.38	90.00	89.51	90.00
3b0j	1.7005	A	602		2.135	2.240	2.135	2.227	2.135	2.236	2.135	2.274	2.135	2.286	2.135	2.188	2.135	2.236	2.135	2.246	2.135	2.259	2.135	2.225	2.135	2.177	2.135	2.248	90.00	73.32	90.00	75.06	90.00	73.67	90.00	73.51	90.00	75.00	90.00	73.89	90.00	101.98	90.00	106.25	90.00	102.85	90.00	73.69	90.00
3b0l	1.69699	A	602		2.135	2.257	2.135	2.213	2.135	2.159	2.135	2.240	2.135	2.225	2.135	2.189	2.135	2.263	2.135	2.223	2.135	2.228	2.135	2.159	2.135	2.259	2.135	2.279	90.00	72.89	90.00	74.64	90.00	75.16	90.00	77.03	90.00	69.85	90.00	70.27	90.00	109.86	90.00	101.34	90.00	104.25	90.00	72.92	90.00
3b0m	1.89819	A	602		2.135	2.195	2.135	2.155	2.135	2.218	2.135	2.251	2.135	2.234	2.135	2.154	2.135	2.172	2.135	2.211	2.135	2.217	2.135	2.224	2.135	2.132	2.135	2.225	90.00	76.97	90.00	77.32	90.00	75.54	90.00	74.93	90.00	77.59	90.00	76.50	90.00	100.76	90.00	104.63	90.00	100.54	90.00	76.18	90.00
3b0n	1.99792	A	602		2.135	2.200	2.135	2.177	2.135	2.219	2.135	2.196	2.135	2.206	2.135	2.134	2.135	2.167	2.135	2.214	2.135	2.190	2.135	2.227	2.135	2.154	2.135	2.223	90.00	78.87	90.00	79.50	90.00	76.77	90.00	76.89	90.00	78.52	90.00	77.54	90.00	100.21	90.00	102.72	90.00	97.93	90.00	79.17	90.00
3bk7	2.8001	A	597		2.135	2.134	2.135	2.134	2.135	2.135	2.135	2.135	2.135	2.135	2.135	2.134	2.135	2.134	2.135	2.136	2.135	2.136	2.135	2.134	2.135	2.135	2.135	2.133	90.00	89.54	90.00	89.53	90.00	89.84	90.00	89.73	90.00	89.76	90.00	89.75	90.00	90.24	90.00	90.16	90.00	90.44	90.00	89.74	90.00
3cir	3.60359	B	246		2.135	2.132	2.135	2.143	2.135	2.137	2.135	2.142	2.135	2.141	2.135	2.139	2.135	2.146	2.135	2.141	2.135	2.147	2.135	2.144	2.135	2.144	2.135	2.142	90.00	90.63	90.00	90.62	90.00	90.43	90.00	90.14	90.00	89.11	90.00	88.90	90.00	91.11	90.00	89.96	90.00	89.38	90.00	89.72	90.00
3ciw	1.35005	A	2460		2.135	2.187	2.135	2.250	2.135	2.240	2.135	2.210	2.135	2.266	2.135	2.276	2.135	2.336	2.135	2.338	2.135	2.269	2.135	2.262	2.135	2.222	2.135	2.212	90.00	73.19	90.00	73.17	90.00	76.92	90.00	77.31	90.00	74.17	90.00	73.16	90.00	104.08	90.00	104.01	90.00	105.96	90.00	77.44	90.00
3cix	1.7	A	2460		2.135	2.214	2.135	2.279	2.135	2.262	2.135	2.204	2.135	2.265	2.135	2.273	2.135	2.332	2.135	2.332	2.135	2.296	2.135	2.221	2.135	2.252	2.135	2.203	90.00	73.02	90.00	73.19	90.00	76.16	90.00	75.98	90.00	72.93	90.00	72.61	90.00	104.32	90.00	104.77	90.00	105.07	90.00	78.55	90.00
3crv	2.00185	A	600		2.135	2.132	2.135	2.131	2.135	2.135	2.135	2.135	2.135	2.136	2.135	2.134	2.135	2.133	2.135	2.137	2.135	2.135	2.135	2.135	2.135	2.133	2.135	2.135	90.00	88.59	90.00	88.55	90.00	89.27	90.00	89.25	90.00	88.73	90.00	88.72	90.00	91.33	90.00	90.78	90.00	91.48	90.00	89.07	90.00
3egw	1.9	B	804		2.135	2.172	2.135	2.186	2.135	2.164	2.135	2.193	2.135	2.150	2.135	2.192	2.135	2.178	2.135	2.174	2.135	2.201	2.135	2.144	2.135	2.170	2.135	2.176	90.00	78.20	90.00	78.05	90.00	78.56	90.00	78.79	90.00	77.82	90.00	77.35	90.00	101.06	90.00	99.42	90.00	99.46	90.00	78.86	90.00
3exy	1.48054	A	83		2.135	2.143	2.135	2.147	2.135	2.147	2.135	2.159	2.135	2.164	2.135	2.146	2.135	2.135	2.135	2.150	2.135	2.146	2.135	2.169	2.135	2.153	2.135	2.159	90.00	79.96	90.00	80.37	90.00	78.83	90.00	78.96	90.00	79.50	90.00	79.17	90.00	99.89	90.00	100.37	90.00	99.12	90.00	80.49	90.00
3fsp	2.20198	A	400		2.135	2.135	2.135	2.130	2.135	2.136	2.135	2.137	2.135	2.135	2.135	2.130	2.135	2.128	2.135	2.139	2.135	2.135	2.135	2.137	2.135	2.130	2.135	2.134	90.00	89.58	90.00	89.54	90.00	89.98	90.00	90.04	90.00	89.17	90.00	89.22	90.00	90.80	90.00	90.03	90.00	90.42	90.00	88.73	90.00
3fwy	1.62808	B	402		2.135	2.219	2.135	2.187	2.135	2.206	2.135	2.218	2.135	2.224	2.135	2.153	2.135	2.142	2.135	2.224	2.135	2.212	2.135	2.211	2.135	2.144	2.135	2.205	90.00	75.12	90.00	76.17	90.00	72.92	90.00	73.41	90.00	75.29	90.00	74.74	90.00	101.65	90.00	106.45	90.00	101.07	90.00	75.50	90.00
3g0q	2.20425	A	400		2.135	2.129	2.135	2.137	2.135	2.138	2.135	2.128	2.135	2.130	2.135	2.137	2.135	2.142	2.135	2.136	2.135	2.130	2.135	2.131	2.135	2.136	2.135	2.127	90.00	88.89	90.00	88.70	90.00	88.31	90.00	88.24	90.00	88.61	90.00	88.63	90.00	91.34	90.00	91.69	90.00	91.06	90.00	88.12	90.00
3git	2.90007	D	738		2.135	2.135	2.135	2.134	2.135	2.136	2.135	2.134	2.135	2.135	2.135	2.134	2.135	2.134	2.135	2.135	2.135	2.135	2.135	2.133	2.135	2.133	2.135	2.134	90.00	89.97	90.00	90.00	90.00	90.00	90.00	89.95	90.00	89.87	90.00	89.96	90.00	90.09	90.00	90.12	90.00	89.97	90.00	90.03	90.00
3gyx	3.09823	H	1000		2.135	2.135	2.135	2.135	2.135	2.135	2.135	2.135	2.135	2.135	2.135	2.135	2.135	2.135	2.135	2.135	2.135	2.135	2.135	2.135	2.135	2.135	2.135	2.135	90.00	90.05	90.00	89.94	90.00	89.98	90.00	90.00	90.00	89.94	90.00	90.03	90.00	89.99	90.00	89.99	90.00	90.01	90.00	89.85	90.00
3h31	1.0001	A	75		2.135	2.254	2.135	2.300	2.135	2.281	2.135	2.237	2.135	2.291	2.135	2.301	2.135	2.308	2.135	2.307	2.135	2.219	2.135	2.297	2.135	2.304	2.135	2.225	90.00	71.48	90.00	71.65	90.00	72.73	90.00	73.87	90.00	73.01	90.00	73.63	90.00	103.95	90.00	103.66	90.00	106.90	90.00	72.18	90.00
3i9v	3.09995	1	439		2.135	2.135	2.135	2.135	2.135	2.135	2.135	2.135	2.135	2.135	2.135	2.135	2.135	2.135	2.135	2.135	2.135	2.135	2.135	2.136	2.135	2.134	2.135	2.136	90.00	90.00	90.00	90.13	90.00	89.88	90.00	89.95	90.00	89.89	90.00	90.03	90.00	90.03	90.00	90.06	90.00	89.90	90.00	90.00	90.00
3iam	3.10002	G	183		2.135	2.135	2.135	2.135	2.135	2.135	2.135	2.135	2.135	2.135	2.135	2.135	2.135	2.135	2.135	2.135	2.135	2.135	2.135	2.135	2.135	2.135	2.135	2.135	90.00	89.99	90.00	89.95	90.00	90.00	90.00	90.03	90.00	89.99	90.00	89.96	90.00	89.97	90.00	89.99	90.00	89.95	90.00	90.11	90.00
3ias	3.14999	C	786		2.135	2.135	2.135	2.135	2.135	2.135	2.135	2.135	2.135	2.135	2.135	2.135	2.135	2.135	2.135	2.135	2.135	2.135	2.135	2.135	2.135	2.135	2.135	2.135	90.00	90.03	90.00	90.08	90.00	89.94	90.00	89.95	90.00	89.99	90.00	90.03	90.00	89.94	90.00	90.08	90.00	90.07	90.00	90.03	90.00
3iix	1.25101	A	2460		2.135	2.310	2.135	2.284	2.135	2.213	2.135	2.461	2.135	2.358	2.135	2.413	2.135	2.293	2.135	2.241	2.135	2.272	2.135	2.261	2.135	2.313	2.135	2.306	90.00	76.70	90.00	76.87	90.00	71.96	90.00	73.19	90.00	72.06	90.00	72.66	90.00	105.91	90.00	104.45	90.00	106.31	90.00	77.45	90.00
3iiz	1.6202	A	2460		2.135	2.239	2.135	2.230	2.135	2.163	2.135	2.264	2.135	2.240	2.135	2.264	2.135	2.220	2.135	2.170	2.135	2.200	2.135	2.183	2.135	2.222	2.135	2.240	90.00	77.57	90.00	78.41	90.00	73.72	90.00	74.64	90.00	73.83	90.00	73.66	90.00	104.78	90.00	103.57	90.00	102.14	90.00	78.06	90.00
3ir5	2.3	B	803		2.135	2.133	2.135	2.137	2.135	2.133	2.135	2.135	2.135	2.134	2.135	2.136	2.135	2.140	2.135	2.136	2.135	2.136	2.135	2.135	2.135	2.136	2.135	2.133	90.00	90.00	90.00	89.99	90.00	89.74	90.00	89.59	90.00	89.74	90.00	89.81	90.00	90.12	90.00	90.36	90.00	90.01	90.00	90.05	90.00
3ir6	2.80363	B	803		2.135	2.131	2.135	2.137	2.135	2.134	2.135	2.135	2.135	2.132	2.135	2.135	2.135	2.135	2.135	2.135	2.135	2.135	2.135	2.136	2.135	2.136	2.135	2.134	90.00	89.81	90.00	89.92	90.00	90.12	90.00	89.85	90.00	89.95	90.00	89.96	90.00	90.03	90.00	89.91	90.00	90.09	90.00	89.88	90.00
3ir7	2.50001	B	804		2.135	2.132	2.135	2.133	2.135	2.135	2.135	2.135	2.135	2.135	2.135	2.134	2.135	2.135	2.135	2.133	2.135	2.139	2.135	2.135	2.135	2.134	2.135	2.135	90.00	90.21	90.00	90.19	90.00	90.09	90.00	90.13	90.00	89.87	90.00	89.55	90.00	89.76	90.00	89.48	90.00	89.81	90.00	89.79	90.00
3k30	2.70002	A	801		2.135	2.136	2.135	2.133	2.135	2.132	2.135	2.139	2.135	2.137	2.135	2.134	2.135	2.133	2.135	2.132	2.135	2.140	2.135	2.137	2.135	2.137	2.135	2.131	90.00	89.51	90.00	89.66	90.00	90.20	90.00	89.70	90.00	89.21	90.00	89.49	90.00	90.65	90.00	89.75	90.00	90.49	90.00	90.06	90.00
3ke8	1.6	A	997		2.135	2.241	2.135	2.231	2.135	2.254	2.135	2.184	2.135	2.151	2.135	2.216	2.135	2.235	2.135	2.194	2.135	2.220	2.135	2.186	2.135	2.219	2.135	2.257	90.00	75.51	90.00	74.05	90.00	74.33	90.00	73.57	90.00	73.30	90.00	72.77	90.00	105.64	90.00	102.18	90.00	100.06	90.00	72.57	90.00
3ke9	1.80001	B	997		2.135	2.172	2.135	2.188	2.135	2.184	2.135	2.161	2.135	2.139	2.135	2.190	2.135	2.167	2.135	2.191	2.135	2.197	2.135	2.183	2.135	2.186	2.135	2.221	90.00	78.49	90.00	77.83	90.00	77.90	90.00	77.43	90.00	74.41	90.00	73.41	90.00	105.43	90.00	99.66	90.00	98.15	90.00	76.38	90.00
3l9q	1.69817	A	500		2.135	2.290	2.135	2.179	2.135	2.286	2.135	2.168	2.135	2.148	2.135	2.217	2.135	2.166	2.135	2.315	2.135	2.278	2.135	2.124	2.135	2.210	2.135	2.256	90.00	77.64	90.00	74.06	90.00	73.86	90.00	74.07	90.00	75.26	90.00	75.84	90.00	102.32	90.00	104.11	90.00	100.05	90.00	78.14	90.00
3lw5	3.20715	C	8003		2.135	2.135	2.135	2.134	2.135	2.136	2.135	2.135	2.135	2.133	2.135	2.136	2.135	2.130	2.135	2.130	2.135	2.131	2.135	2.133	2.135	2.135	2.135	2.135	90.00	89.94	90.00	89.94	90.00	90.14	90.00	90.15	90.00	89.97	90.00	90.03	90.00	90.14	90.00	89.80	90.00	90.11	90.00	89.29	90.00
3lx4	1.96511	B	458		2.135	2.140	2.135	2.131	2.135	2.147	2.135	2.129	2.135	2.147	2.135	2.155	2.135	2.136	2.135	2.137	2.135	2.137	2.135	2.134	2.135	2.145	2.135	2.139	90.00	84.48	90.00	84.10	90.00	85.01	90.00	85.04	90.00	85.72	90.00	86.09	90.00	93.93	90.00	94.51	90.00	96.02	90.00	84.49	90.00
3lzd	2.09515	A	343		2.135	2.134	2.135	2.135	2.135	2.134	2.135	2.135	2.135	2.135	2.135	2.136	2.135	2.135	2.135	2.135	2.135	2.135	2.135	2.135	2.135	2.136	2.135	2.134	90.00	89.60	90.00	89.62	90.00	89.48	90.00	89.47	90.00	89.63	90.00	89.61	90.00	90.43	90.00	90.54	90.00	90.42	90.00	90.37	90.00
3m9s	4.50003	3	785		2.135	2.135	2.135	2.135	2.135	2.135	2.135	2.135	2.135	2.135	2.135	2.135	2.135	2.135	2.135	2.135	2.135	2.135	2.135	2.135	2.135	2.135	2.135	2.135	90.00	90.01	90.00	90.02	90.00	89.90	90.00	90.00	90.00	90.25	90.00	90.15	90.00	89.85	90.00	89.83	90.00	89.99	90.00	89.91	90.00
3ml1	1.50001	A	1801		2.135	2.213	2.135	2.262	2.135	2.274	2.135	2.246	2.135	2.255	2.135	2.260	2.135	2.245	2.135	2.250	2.135	2.211	2.135	2.262	2.135	2.267	2.135	2.207	90.00	74.02	90.00	73.70	90.00	74.95	90.00	74.49	90.00	74.42	90.00	74.64	90.00	103.32	90.00	102.57	90.00	104.41	90.00	74.49	90.00
3mm5	1.80001	A	575		2.135	2.143	2.135	2.140	2.135	2.131	2.135	2.129	2.135	2.123	2.135	2.130	2.135	2.130	2.135	2.140	2.135	2.126	2.135	2.150	2.135	2.131	2.135	2.132	90.00	90.33	90.00	89.36	90.00	90.39	90.00	90.40	90.00	89.80	90.00	89.96	90.00	89.27	90.00	88.71	90.00	90.37	90.00	89.34	90.00
3mm6	1.90001	A	575		2.135	2.124	2.135	2.136	2.135	2.131	2.135	2.137	2.135	2.135	2.135	2.140	2.135	2.137	2.135	2.133	2.135	2.135	2.135	2.150	2.135	2.140	2.135	2.144	90.00	88.55	90.00	87.63	90.00	88.99	90.00	87.29	90.00	85.64	90.00	84.21	90.00	94.74	90.00	91.95	90.00	90.69	90.00	89.19	90.00
3mm7	1.9	B	585		2.135	2.135	2.135	2.137	2.135	2.136	2.135	2.137	2.135	2.136	2.135	2.133	2.135	2.136	2.135	2.137	2.135	2.135	2.135	2.136	2.135	2.132	2.135	2.135	90.00	89.91	90.00	89.73	90.00	88.98	90.00	89.11	90.00	88.58	90.00	88.82	90.00	91.43	90.00	90.98	90.00	90.43	90.00	89.61	90.00
3mm8	2.27931	E	585		2.135	2.136	2.135	2.138	2.135	2.134	2.135	2.128	2.135	2.135	2.135	2.135	2.135	2.135	2.135	2.135	2.135	2.131	2.135	2.142	2.135	2.132	2.135	2.135	90.00	90.04	90.00	90.06	90.00	90.35	90.00	90.24	90.00	89.89	90.00	90.31	90.00	89.77	90.00	89.96	90.00	90.04	90.00	89.36	90.00
3mm9	2.10003	B	586		2.135	2.135	2.135	2.138	2.135	2.134	2.135	2.135	2.135	2.136	2.135	2.135	2.135	2.138	2.135	2.135	2.135	2.133	2.135	2.140	2.135	2.136	2.135	2.134	90.00	90.82	90.00	90.80	90.00	88.95	90.00	89.01	90.00	88.76	90.00	88.74	90.00	90.96	90.00	91.14	90.00	89.13	90.00	89.16	90.00
3mma	2.30002	D	575		2.135	2.134	2.135	2.135	2.135	2.135	2.135	2.134	2.135	2.135	2.135	2.136	2.135	2.135	2.135	2.134	2.135	2.135	2.135	2.136	2.135	2.134	2.135	2.136	90.00	89.99	90.00	89.97	90.00	89.86	90.00	89.98	90.00	89.98	90.00	89.98	90.00	90.10	90.00	90.01	90.00	89.99	90.00	90.13	90.00
3mmb	2.30009	A	575		2.135	2.135	2.135	2.135	2.135	2.135	2.135	2.135	2.135	2.135	2.135	2.135	2.135	2.135	2.135	2.135	2.135	2.135	2.135	2.134	2.135	2.135	2.135	2.135	90.00	89.97	90.00	90.05	90.00	90.03	90.00	89.95	90.00	89.69	90.00	89.98	90.00	90.43	90.00	90.01	90.00	90.00	90.00	89.98	90.00
3mmc	2.04	B	586		2.135	2.135	2.135	2.134	2.135	2.133	2.135	2.135	2.135	2.133	2.135	2.135	2.135	2.136	2.135	2.134	2.135	2.135	2.135	2.133	2.135	2.135	2.135	2.137	90.00	89.99	90.00	90.00	90.00	89.68	90.00	89.70	90.00	89.82	90.00	89.66	90.00	89.76	90.00	90.04	90.00	89.92	90.00	89.85	90.00
3n5n	2.30002	Y	400		2.135	2.137	2.135	2.136	2.135	2.136	2.135	2.135	2.135	2.135	2.135	2.134	2.135	2.132	2.135	2.135	2.135	2.133	2.135	2.134	2.135	2.133	2.135	2.136	90.00	89.41	90.00	89.32	90.00	89.32	90.00	89.44	90.00	89.60	90.00	89.60	90.00	90.38	90.00	90.58	90.00	90.64	90.00	89.52	90.00
3noy	2.60207	D	900		2.135	2.136	2.135	2.134	2.135	2.131	2.135	2.137	2.135	2.136	2.135	2.134	2.135	2.133	2.135	2.135	2.135	2.137	2.135	2.136	2.135	2.136	2.135	2.140	90.00	89.25	90.00	89.37	90.00	90.09	90.00	90.30	90.00	89.35	90.00	88.70	90.00	90.93	90.00	89.73	90.00	90.63	90.00	89.94	90.00
3o3m	1.82	C	409		2.135	2.134	2.135	2.134	2.135	2.133	2.135	2.136	2.135	2.136	2.135	2.134	2.135	2.135	2.135	2.138	2.135	2.134	2.135	2.135	2.135	2.135	2.135	2.137	90.00	89.61	90.00	89.74	90.00	89.47	90.00	89.53	90.00	88.92	90.00	88.77	90.00	91.07	90.00	90.18	90.00	90.20	90.00	88.49	90.00
3o3n	2.30001	D	386		2.135	2.133	2.135	2.135	2.135	2.137	2.135	2.133	2.135	2.135	2.135	2.135	2.135	2.134	2.135	2.134	2.135	2.136	2.135	2.136	2.135	2.137	2.135	2.136	90.00	89.91	90.00	89.81	90.00	89.93	90.00	90.00	90.00	91.01	90.00	90.19	90.00	89.52	90.00	89.98	90.00	89.77	90.00	89.20	90.00
3o3o	2.00001	B	386		2.135	2.131	2.135	2.133	2.135	2.133	2.135	2.129	2.135	2.131	2.135	2.134	2.135	2.136	2.135	2.137	2.135	2.129	2.135	2.129	2.135	2.131	2.135	2.129	90.00	91.29	90.00	91.07	90.00	90.73	90.00	90.88	90.00	90.97	90.00	91.11	90.00	88.78	90.00	89.21	90.00	88.78	90.00	91.73	90.00
3o5a	1.72	A	1801		2.135	2.180	2.135	2.263	2.135	2.209	2.135	2.211	2.135	2.235	2.135	2.283	2.135	2.255	2.135	2.214	2.135	2.160	2.135	2.253	2.135	2.182	2.135	2.189	90.00	74.59	90.00	74.70	90.00	75.47	90.00	75.98	90.00	75.98	90.00	74.18	90.00	101.79	90.00	101.85	90.00	105.05	90.00	75.11	90.00
3p4p	2.80004	B	246		2.135	2.135	2.135	2.134	2.135	2.133	2.135	2.135	2.135	2.134	2.135	2.136	2.135	2.134	2.135	2.133	2.135	2.135	2.135	2.134	2.135	2.137	2.135	2.135	90.00	89.50	90.00	89.54	90.00	90.06	90.00	90.06	90.00	89.14	90.00	89.21	90.00	90.88	90.00	89.91	90.00	90.54	90.00	89.76	90.00
3p4q	3.35003	B	246		2.135	2.133	2.135	2.134	2.135	2.134	2.135	2.135	2.135	2.135	2.135	2.136	2.135	2.134	2.135	2.135	2.135	2.133	2.135	2.134	2.135	2.135	2.135	2.135	90.00	89.78	90.00	89.71	90.00	89.96	90.00	89.88	90.00	89.81	90.00	89.77	90.00	90.26	90.00	90.13	90.00	90.27	90.00	89.57	90.00
3p4s	3.10002	B	246		2.135	2.134	2.135	2.144	2.135	2.136	2.135	2.142	2.135	2.138	2.135	2.141	2.135	2.142	2.135	2.142	2.135	2.130	2.135	2.138	2.135	2.134	2.135	2.142	90.00	90.15	90.00	90.70	90.00	91.46	90.00	91.41	90.00	87.69	90.00	87.71	90.00	92.36	90.00	88.73	90.00	89.67	90.00	89.25	90.00
3pcq	8.66267	A	848		2.135	2.135	2.135	2.135	2.135	2.135	2.135	2.135	2.135	2.135	2.135	2.134	2.135	2.135	2.135	2.135	2.135	2.134	2.135	2.135	2.135	2.135	2.135	2.135	90.00	89.96	90.00	89.95	90.00	90.29	90.00	90.41	90.00	90.06	90.00	89.94	90.00	90.06	90.00	89.63	90.00	90.08	90.00	89.92	90.00
3q36	2.50137	A	458		2.135	2.135	2.135	2.134	2.135	2.135	2.135	2.131	2.135	2.136	2.135	2.131	2.135	2.135	2.135	2.134	2.135	2.133	2.135	2.137	2.135	2.132	2.135	2.133	90.00	89.93	90.00	89.97	90.00	89.22	90.00	89.32	90.00	89.14	90.00	89.18	90.00	90.76	90.00	90.64	90.00	90.02	90.00	89.57	90.00
3rf9	2.19982	A	405		2.135	2.135	2.135	2.138	2.135	2.133	2.135	2.135	2.135	2.133	2.135	2.137	2.135	2.138	2.135	2.136	2.135	2.135	2.135	2.131	2.135	2.135	2.135	2.131	90.00	89.65	90.00	89.64	90.00	89.43	90.00	89.41	90.00	89.04	90.00	89.13	90.00	90.91	90.00	90.55	90.00	90.35	90.00	89.61	90.00
3rfa	2.04874	B	405		2.135	2.135	2.135	2.133	2.135	2.134	2.135	2.132	2.135	2.133	2.135	2.134	2.135	2.137	2.135	2.140	2.135	2.138	2.135	2.137	2.135	2.132	2.135	2.133	90.00	89.58	90.00	89.51	90.00	89.88	90.00	89.95	90.00	90.34	90.00	90.54	90.00	89.00	90.00	90.21	90.00	90.43	90.00	89.21	90.00
3rgw	1.5	S	1001		2.135	2.262	2.135	2.215	2.135	2.245	2.135	2.262	2.135	2.231	2.135	2.242	2.135	2.227	2.135	2.216	2.135	2.264	2.135	2.225	2.135	2.225	2.135	2.239	90.00	75.03	90.00	74.21	90.00	75.10	90.00	74.49	90.00	72.36	90.00	73.00	90.00	105.70	90.00	102.64	90.00	103.00	90.00	73.76	90.00
3sfd	2.60976	B	303		2.135	2.131	2.135	2.134	2.135	2.135	2.135	2.134	2.135	2.135	2.135	2.135	2.135	2.135	2.135	2.136	2.135	2.133	2.135	2.137	2.135	2.135	2.135	2.134	90.00	88.63	90.00	88.65	90.00	90.08	90.00	90.07	90.00	89.96	90.00	89.91	90.00	90.10	90.00	89.94	90.00	91.37	90.00	89.76	90.00
3sfe	2.80692	B	303		2.135	2.133	2.135	2.133	2.135	2.135	2.135	2.134	2.135	2.134	2.135	2.135	2.135	2.135	2.135	2.136	2.135	2.131	2.135	2.136	2.135	2.136	2.135	2.136	90.00	89.29	90.00	89.22	90.00	89.20	90.00	89.29	90.00	90.33	90.00	90.32	90.00	89.74	90.00	90.75	90.00	90.77	90.00	89.92	90.00
3szl	1.6	A	997		2.135	2.236	2.135	2.200	2.135	2.203	2.135	2.206	2.135	2.133	2.135	2.203	2.135	2.195	2.135	2.178	2.135	2.215	2.135	2.150	2.135	2.179	2.135	2.225	90.00	76.08	90.00	74.79	90.00	74.72	90.00	74.74	90.00	73.52	90.00	73.51	90.00	104.63	90.00	102.21	90.00	100.90	90.00	73.48	90.00
3szo	1.6	A	997		2.135	2.190	2.135	2.190	2.135	2.190	2.135	2.161	2.135	2.137	2.135	2.182	2.135	2.182	2.135	2.166	2.135	2.177	2.135	2.158	2.135	2.186	2.135	2.210	90.00	77.45	90.00	76.36	90.00	75.96	90.00	76.07	90.00	75.56	90.00	75.30	90.00	103.53	90.00	101.39	90.00	99.87	90.00	74.30	90.00
3t7v	1.50008	A	991		2.135	2.320	2.135	2.331	2.135	2.397	2.135	2.222	2.135	2.308	2.135	2.266	2.135	2.285	2.135	2.273	2.135	2.224	2.135	2.269	2.135	2.264	2.135	2.229	90.00	74.03	90.00	73.54	90.00	76.41	90.00	75.77	90.00	75.58	90.00	76.01	90.00	99.67	90.00	98.40	90.00	102.81	90.00	72.78	90.00
3u44	3.2006	B	1167		2.135	2.136	2.135	2.135	2.135	2.136	2.135	2.135	2.135	2.135	2.135	2.135	2.135	2.134	2.135	2.134	2.135	2.132	2.135	2.134	2.135	2.135	2.135	2.136	90.00	89.20	90.00	89.20	90.00	89.54	90.00	89.60	90.00	89.31	90.00	89.31	90.00	90.69	90.00	90.33	90.00	90.78	90.00	89.88	90.00
3urk	1.50005	A	317		2.135	2.218	2.135	2.262	2.135	2.170	2.135	2.220	2.135	2.205	2.135	2.264	2.135	2.289	2.135	2.266	2.135	2.188	2.135	2.172	2.135	2.262	2.135	2.267	90.00	74.14	90.00	74.86	90.00	71.19	90.00	73.43	90.00	71.87	90.00	70.98	90.00	107.12	90.00	105.61	90.00	103.42	90.00	70.76	90.00
3utc	1.901	B	317		2.135	2.135	2.135	2.141	2.135	2.137	2.135	2.140	2.135	2.140	2.135	2.148	2.135	2.149	2.135	2.151	2.135	2.157	2.135	2.146	2.135	2.136	2.135	2.136	90.00	84.57	90.00	84.48	90.00	85.13	90.00	85.12	90.00	81.92	90.00	82.00	90.00	97.75	90.00	94.62	90.00	95.04	90.00	81.95	90.00
3uv3	1.60007	B	317		2.135	2.187	2.135	2.218	2.135	2.147	2.135	2.211	2.135	2.210	2.135	2.229	2.135	2.271	2.135	2.216	2.135	2.200	2.135	2.175	2.135	2.208	2.135	2.229	90.00	74.31	90.00	75.27	90.00	72.58	90.00	73.78	90.00	72.36	90.00	71.32	90.00	106.22	90.00	105.58	90.00	103.71	90.00	72.21	90.00
3uv6	1.70001	B	317		2.135	2.190	2.135	2.240	2.135	2.171	2.135	2.231	2.135	2.248	2.135	2.206	2.135	2.189	2.135	2.312	2.135	2.223	2.135	2.217	2.135	2.160	2.135	2.275	90.00	72.09	90.00	74.21	90.00	74.61	90.00	76.63	90.00	74.06	90.00	70.69	90.00	106.13	90.00	103.83	90.00	104.47	90.00	70.00	90.00
3uv7	1.6	A	317		2.135	2.188	2.135	2.199	2.135	2.191	2.135	2.208	2.135	2.208	2.135	2.242	2.135	2.212	2.135	2.242	2.135	2.220	2.135	2.195	2.135	2.199	2.135	2.262	90.00	74.49	90.00	74.60	90.00	74.33	90.00	74.76	90.00	72.91	90.00	71.36	90.00	106.57	90.00	103.48	90.00	104.09	90.00	72.22	90.00
3vkp	1.40355	A	602		2.135	2.293	2.135	2.221	2.135	2.283	2.135	2.264	2.135	2.273	2.135	2.196	2.135	2.228	2.135	2.270	2.135	2.287	2.135	2.285	2.135	2.200	2.135	2.309	90.00	75.53	90.00	75.80	90.00	73.06	90.00	72.93	90.00	75.14	90.00	74.42	90.00	102.65	90.00	106.02	90.00	100.34	90.00	74.06	90.00
3vkq	1.5993	A	602		2.135	2.284	2.135	2.224	2.135	2.268	2.135	2.247	2.135	2.259	2.135	2.194	2.135	2.220	2.135	2.244	2.135	2.267	2.135	2.271	2.135	2.194	2.135	2.302	90.00	75.53	90.00	75.93	90.00	73.47	90.00	73.34	90.00	75.17	90.00	74.25	90.00	102.74	90.00	105.17	90.00	100.47	90.00	74.55	90.00
3vkr	1.59938	A	602		2.135	2.272	2.135	2.212	2.135	2.260	2.135	2.240	2.135	2.243	2.135	2.194	2.135	2.210	2.135	2.236	2.135	2.259	2.135	2.257	2.135	2.187	2.135	2.285	90.00	75.84	90.00	75.82	90.00	73.54	90.00	73.34	90.00	74.65	90.00	73.92	90.00	103.25	90.00	105.17	90.00	100.36	90.00	74.82	90.00
3vks	1.4002	A	602		2.135	2.296	2.135	2.245	2.135	2.285	2.135	2.271	2.135	2.285	2.135	2.202	2.135	2.235	2.135	2.259	2.135	2.289	2.135	2.288	2.135	2.203	2.135	2.329	90.00	74.65	90.00	75.45	90.00	73.10	90.00	72.72	90.00	74.67	90.00	73.27	90.00	103.34	90.00	105.78	90.00	100.72	90.00	73.73	90.00
3vkt	1.29895	A	602		2.135	2.317	2.135	2.261	2.135	2.297	2.135	2.294	2.135	2.301	2.135	2.228	2.135	2.258	2.135	2.289	2.135	2.311	2.135	2.306	2.135	2.219	2.135	2.353	90.00	74.29	90.00	74.98	90.00	72.22	90.00	72.18	90.00	74.13	90.00	72.70	90.00	103.80	90.00	106.74	90.00	101.11	90.00	73.39	90.00
3vlx	1.35056	A	602		2.135	2.308	2.135	2.315	2.135	2.274	2.135	2.305	2.135	2.224	2.135	2.356	2.135	2.284	2.135	2.223	2.135	2.299	2.135	2.259	2.135	2.293	2.135	2.289	90.00	73.97	90.00	72.29	90.00	75.18	90.00	74.39	90.00	72.31	90.00	72.27	90.00	106.21	90.00	100.49	90.00	104.14	90.00	70.16	90.00
3vly	1.55272	A	602		2.135	2.242	2.135	2.275	2.135	2.281	2.135	2.221	2.135	2.279	2.135	2.259	2.135	2.272	2.135	2.317	2.135	2.209	2.135	2.247	2.135	2.268	2.135	2.199	90.00	72.61	90.00	72.85	90.00	73.29	90.00	74.59	90.00	74.86	90.00	75.56	90.00	100.34	90.00	103.59	90.00	106.20	90.00	74.03	90.00
3vlz	2.07285	A	602		2.135	2.139	2.135	2.142	2.135	2.126	2.135	2.137	2.135	2.131	2.135	2.136	2.135	2.131	2.135	2.127	2.135	2.138	2.135	2.126	2.135	2.134	2.135	2.135	90.00	89.15	90.00	89.43	90.00	88.23	90.00	88.28	90.00	87.15	90.00	87.04	90.00	92.75	90.00	91.70	90.00	90.52	90.00	86.09	90.00
3vm0	1.69492	A	602		2.135	2.213	2.135	2.261	2.135	2.231	2.135	2.292	2.135	2.181	2.135	2.294	2.135	2.264	2.135	2.145	2.135	2.242	2.135	2.234	2.135	2.215	2.135	2.255	90.00	75.19	90.00	73.58	90.00	77.66	90.00	75.33	90.00	74.73	90.00	73.05	90.00	105.51	90.00	99.38	90.00	103.08	90.00	70.37	90.00
3vm1	1.50199	A	602		2.135	2.287	2.135	2.297	2.135	2.240	2.135	2.282	2.135	2.205	2.135	2.319	2.135	2.252	2.135	2.206	2.135	2.279	2.135	2.227	2.135	2.287	2.135	2.269	90.00	74.42	90.00	73.34	90.00	75.30	90.00	74.81	90.00	72.69	90.00	72.81	90.00	106.01	90.00	100.71	90.00	103.36	90.00	70.61	90.00
3vrb	2.91038	F	302		2.135	2.132	2.135	2.131	2.135	2.132	2.135	2.134	2.135	2.136	2.135	2.132	2.135	2.131	2.135	2.133	2.135	2.133	2.135	2.134	2.135	2.134	2.135	2.134	90.00	90.19	90.00	90.16	90.00	90.26	90.00	90.21	90.00	89.80	90.00	89.82	90.00	90.26	90.00	89.81	90.00	89.76	90.00	89.86	90.00
3vyr	2.55036	B	501		2.135	2.132	2.135	2.134	2.135	2.137	2.135	2.140	2.135	2.141	2.135	2.138	2.135	2.130	2.135	2.131	2.135	2.131	2.135	2.132	2.135	2.135	2.135	2.132	90.00	89.47	90.00	89.45	90.00	89.63	90.00	89.48	90.00	89.29	90.00	89.34	90.00	90.69	90.00	90.33	90.00	90.64	90.00	89.70	90.00
3vys	2.34332	B	501		2.135	2.180	2.135	2.142	2.135	2.162	2.135	2.128	2.135	2.136	2.135	2.144	2.135	2.136	2.135	2.146	2.135	2.140	2.135	2.123	2.135	2.138	2.135	2.131	90.00	84.63	90.00	83.94	90.00	81.94	90.00	82.52	90.00	85.73	90.00	86.88	90.00	92.80	90.00	96.89	90.00	95.31	90.00	89.52	90.00
3vyt	2.24938	B	501		2.135	2.129	2.135	2.135	2.135	2.137	2.135	2.130	2.135	2.138	2.135	2.132	2.135	2.131	2.135	2.135	2.135	2.133	2.135	2.140	2.135	2.131	2.135	2.133	90.00	89.58	90.00	89.69	90.00	88.73	90.00	88.58	90.00	88.49	90.00	88.25	90.00	91.63	90.00	91.38	90.00	90.29	90.00	89.10	90.00
3vyu	2.74914	B	501		2.135	2.134	2.135	2.138	2.135	2.134	2.135	2.129	2.135	2.129	2.135	2.136	2.135	2.134	2.135	2.137	2.135	2.129	2.135	2.136	2.135	2.132	2.135	2.130	90.00	89.50	90.00	89.42	90.00	88.93	90.00	89.14	90.00	89.67	90.00	89.62	90.00	90.21	90.00	90.94	90.00	90.43	90.00	89.47	90.00
3zgl	1.68043	A	1310		2.135	2.135	2.135	2.177	2.135	2.171	2.135	2.124	2.135	2.168	2.135	2.167	2.135	2.174	2.135	2.159	2.135	2.125	2.135	2.138	2.135	2.161	2.135	2.149	90.00	76.09	90.00	76.05	90.00	79.39	90.00	78.56	90.00	78.04	90.00	77.78	90.00	100.24	90.00	98.48	90.00	102.97	90.00	78.43	90.00
3zgn	1.95001	A	1311		2.135	2.133	2.135	2.135	2.135	2.136	2.135	2.133	2.135	2.135	2.135	2.128	2.135	2.136	2.135	2.132	2.135	2.136	2.135	2.129	2.135	2.133	2.135	2.132	90.00	87.34	90.00	87.56	90.00	88.85	90.00	88.60	90.00	88.37	90.00	88.33	90.00	91.60	90.00	91.20	90.00	92.47	90.00	87.95	90.00
3zxs	2.70003	A	1510		2.135	2.134	2.135	2.134	2.135	2.134	2.135	2.135	2.135	2.134	2.135	2.135	2.135	2.134	2.135	2.134	2.135	2.136	2.135	2.135	2.135	2.136	2.135	2.135	90.00	89.40	90.00	89.42	90.00	89.40	90.00	89.36	90.00	89.49	90.00	89.47	90.00	90.53	90.00	90.64	90.00	90.62	90.00	89.70	90.00
4a15	2.2	A	1616		2.135	2.131	2.135	2.134	2.135	2.135	2.135	2.135	2.135	2.133	2.135	2.138	2.135	2.135	2.135	2.134	2.135	2.134	2.135	2.132	2.135	2.132	2.135	2.132	90.00	88.86	90.00	88.72	90.00	87.53	90.00	87.45	90.00	87.19	90.00	87.11	90.00	92.81	90.00	92.52	90.00	91.15	90.00	88.41	90.00
4c3o	3.20283	F	1001		2.135	2.135	2.135	2.133	2.135	2.133	2.135	2.135	2.135	2.135	2.135	2.136	2.135	2.133	2.135	2.135	2.135	2.132	2.135	2.136	2.135	2.135	2.135	2.138	90.00	90.18	90.00	90.26	90.00	89.57	90.00	89.63	90.00	89.95	90.00	90.03	90.00	89.99	90.00	90.25	90.00	89.76	90.00	90.42	90.00
4ceh	3.24005	B	2161		2.135	2.136	2.135	2.134	2.135	2.133	2.135	2.133	2.135	2.134	2.135	2.133	2.135	2.134	2.135	2.130	2.135	2.135	2.135	2.134	2.135	2.136	2.135	2.135	90.00	89.28	90.00	89.33	90.00	89.82	90.00	89.78	90.00	89.62	90.00	89.72	90.00	90.34	90.00	90.14	90.00	90.70	90.00	89.58	90.00
4cei	2.80001	B	2160		2.135	2.136	2.135	2.135	2.135	2.138	2.135	2.132	2.135	2.133	2.135	2.134	2.135	2.138	2.135	2.135	2.135	2.129	2.135	2.134	2.135	2.132	2.135	2.136	90.00	89.65	90.00	89.51	90.00	89.71	90.00	89.79	90.00	89.51	90.00	89.45	90.00	90.49	90.00	90.12	90.00	90.35	90.00	89.94	90.00
4cej	3.00001	B	2160		2.135	2.135	2.135	2.136	2.135	2.134	2.135	2.135	2.135	2.135	2.135	2.137	2.135	2.135	2.135	2.134	2.135	2.131	2.135	2.135	2.135	2.136	2.135	2.135	90.00	89.85	90.00	89.86	90.00	89.64	90.00	89.73	90.00	89.34	90.00	89.34	90.00	90.65	90.00	90.26	90.00	90.16	90.00	89.91	90.00
4dja	1.45001	A	603		2.135	2.163	2.135	2.170	2.135	2.146	2.135	2.163	2.135	2.138	2.135	2.181	2.135	2.179	2.135	2.140	2.135	2.150	2.135	2.157	2.135	2.177	2.135	2.160	90.00	78.25	90.00	77.85	90.00	78.91	90.00	79.06	90.00	78.92	90.00	79.13	90.00	99.98	90.00	99.59	90.00	101.27	90.00	79.63	90.00
4dje	3.50414	E	501		2.135	2.135	2.135	2.135	2.135	2.135	2.135	2.135	2.135	2.134	2.135	2.135	2.135	2.133	2.135	2.135	2.135	2.134	2.135	2.134	2.135	2.135	2.135	2.134	90.00	89.85	90.00	89.81	90.00	89.56	90.00	89.60	90.00	89.93	90.00	89.94	90.00	90.05	90.00	90.38	90.00	90.16	90.00	90.48	90.00
4eht	1.95	A	301		2.135	2.127	2.135	2.131	2.135	2.205	2.135	2.169	2.135	2.189	2.135	2.119	2.135	2.134	2.135	2.202	2.135	2.117	2.135	2.183	2.135	2.150	2.135	2.176	90.00	82.10	90.00	82.01	90.00	81.11	90.00	81.27	90.00	84.52	90.00	83.78	90.00	94.82	90.00	98.42	90.00	97.26	90.00	83.44	90.00
4fe1	4.92278	C	102		2.135	2.135	2.135	2.135	2.135	2.135	2.135	2.136	2.135	2.134	2.135	2.136	2.135	2.135	2.135	2.135	2.135	2.134	2.135	2.136	2.135	2.134	2.135	2.135	90.00	89.77	90.00	89.78	90.00	89.72	90.00	89.80	90.00	89.92	90.00	89.95	90.00	90.04	90.00	90.20	90.00	90.21	90.00	89.85	90.00
4fhc	2.20001	A	401		2.135	2.133	2.135	2.135	2.135	2.135	2.135	2.132	2.135	2.136	2.135	2.135	2.135	2.142	2.135	2.142	2.135	2.141	2.135	2.135	2.135	2.130	2.135	2.137	90.00	89.19	90.00	89.20	90.00	87.99	90.00	87.96	90.00	88.82	90.00	88.61	90.00	91.22	90.00	92.21	90.00	90.79	90.00	90.70	90.00
4fhd	2.00001	A	401		2.135	2.127	2.135	2.129	2.135	2.141	2.135	2.116	2.135	2.133	2.135	2.127	2.135	2.168	2.135	2.163	2.135	2.159	2.135	2.145	2.135	2.133	2.135	2.139	90.00	84.91	90.00	84.75	90.00	89.91	90.00	89.64	90.00	86.79	90.00	86.57	90.00	93.53	90.00	90.95	90.00	94.82	90.00	87.93	90.00
4fhe	2.00003	A	401		2.135	2.130	2.135	2.128	2.135	2.131	2.135	2.120	2.135	2.135	2.135	2.148	2.135	2.128	2.135	2.129	2.135	2.136	2.135	2.135	2.135	2.132	2.135	2.135	90.00	90.91	90.00	90.44	90.00	92.25	90.00	92.00	90.00	92.01	90.00	91.99	90.00	88.08	90.00	87.90	90.00	89.64	90.00	91.35	90.00
4fhf	2.30007	A	401		2.135	2.142	2.135	2.126	2.135	2.132	2.135	2.151	2.135	2.158	2.135	2.165	2.135	2.122	2.135	2.128	2.135	2.135	2.135	2.134	2.135	2.125	2.135	2.131	90.00	92.15	90.00	91.80	90.00	85.73	90.00	85.81	90.00	86.49	90.00	86.73	90.00	93.19	90.00	94.06	90.00	88.81	90.00	90.78	90.00
4fhg	2.00007	A	401		2.135	2.135	2.135	2.134	2.135	2.128	2.135	2.132	2.135	2.135	2.135	2.131	2.135	2.142	2.135	2.139	2.135	2.141	2.135	2.135	2.135	2.134	2.135	2.135	90.00	88.21	90.00	88.48	90.00	88.20	90.00	88.30	90.00	87.43	90.00	87.42	90.00	92.59	90.00	91.97	90.00	91.52	90.00	86.76	90.00
4fwi	2.89185	B	401		2.135	2.136	2.135	2.134	2.135	2.135	2.135	2.136	2.135	2.133	2.135	2.132	2.135	2.132	2.135	2.133	2.135	2.134	2.135	2.134	2.135	2.133	2.135	2.136	90.00	88.52	90.00	88.54	90.00	89.33	90.00	89.35	90.00	89.88	90.00	89.88	90.00	90.10	90.00	90.61	90.00	91.42	90.00	89.73	90.00
4g9p	1.50301	A	501		2.135	2.223	2.135	2.205	2.135	2.221	2.135	2.199	2.135	2.185	2.135	2.208	2.135	2.234	2.135	2.220	2.135	2.194	2.135	2.211	2.135	2.241	2.135	2.223	90.00	73.55	90.00	72.80	90.00	78.26	90.00	78.86	90.00	74.94	90.00	75.65	90.00	103.51	90.00	97.92	90.00	105.51	90.00	75.24	90.00
4h4c	1.80002	B	401		2.135	2.115	2.135	2.133	2.135	2.128	2.135	2.138	2.135	2.133	2.135	2.145	2.135	2.143	2.135	2.147	2.135	2.151	2.135	2.133	2.135	2.123	2.135	2.127	90.00	85.32	90.00	85.16	90.00	88.15	90.00	87.78	90.00	83.96	90.00	83.46	90.00	96.15	90.00	92.62	90.00	94.58	90.00	85.36	90.00
4h4e	1.7	B	401		2.135	2.205	2.135	2.241	2.135	2.164	2.135	2.227	2.135	2.173	2.135	2.237	2.135	2.215	2.135	2.209	2.135	2.229	2.135	2.193	2.135	2.216	2.135	2.259	90.00	75.07	90.00	75.20	90.00	75.73	90.00	75.88	90.00	73.75	90.00	72.29	90.00	106.12	90.00	102.32	90.00	102.40	90.00	72.57	90.00
4hea	3.29995	6	201		2.135	2.136	2.135	2.134	2.135	2.134	2.135	2.135	2.135	2.134	2.135	2.135	2.135	2.135	2.135	2.135	2.135	2.134	2.135	2.135	2.135	2.135	2.135	2.135	90.00	90.22	90.00	89.91	90.00	89.56	90.00	89.51	90.00	90.55	90.00	89.55	90.00	90.36	90.00	90.37	90.00	89.93	90.00	90.03	90.00
4htr	1.56039	A	603		2.135	2.189	2.135	2.212	2.135	2.167	2.135	2.224	2.135	2.179	2.135	2.201	2.135	2.221	2.135	2.187	2.135	2.205	2.135	2.156	2.135	2.234	2.135	2.206	90.00	76.03	90.00	76.50	90.00	77.26	90.00	77.33	90.00	71.80	90.00	71.89	90.00	108.04	90.00	100.75	90.00	101.39	90.00	74.50	90.00
4jxc	1.50231	A	401		2.135	2.253	2.135	2.216	2.135	2.191	2.135	2.312	2.135	2.297	2.135	2.294	2.135	2.249	2.135	2.208	2.135	2.230	2.135	2.220	2.135	2.244	2.135	2.243	90.00	77.77	90.00	78.34	90.00	73.29	90.00	74.06	90.00	73.40	90.00	74.13	90.00	104.86	90.00	104.23	90.00	103.17	90.00	76.75	90.00
4jy8	2.9005	A	402		2.135	2.134	2.135	2.132	2.135	2.135	2.135	2.136	2.135	2.136	2.135	2.135	2.135	2.135	2.135	2.134	2.135	2.134	2.135	2.135	2.135	2.134	2.135	2.133	90.00	89.39	90.00	89.37	90.00	89.44	90.00	89.38	90.00	88.89	90.00	88.90	90.00	91.17	90.00	90.62	90.00	90.69	90.00	90.20	90.00
4jy9	1.60004	A	401		2.135	2.245	2.135	2.240	2.135	2.182	2.135	2.299	2.135	2.255	2.135	2.289	2.135	2.228	2.135	2.187	2.135	2.240	2.135	2.172	2.135	2.258	2.135	2.255	90.00	77.13	90.00	77.59	90.00	73.41	90.00	73.61	90.00	73.40	90.00	73.56	90.00	105.42	90.00	104.39	90.00	102.82	90.00	77.16	90.00
4jyd	1.71116	A	401		2.135	2.137	2.135	2.130	2.135	2.127	2.135	2.156	2.135	2.141	2.135	2.145	2.135	2.122	2.135	2.136	2.135	2.138	2.135	2.135	2.135	2.139	2.135	2.144	90.00	86.21	90.00	86.18	90.00	82.00	90.00	82.20	90.00	82.58	90.00	82.61	90.00	97.49	90.00	97.90	90.00	93.96	90.00	88.23	90.00
4jyf	1.45007	A	401		2.135	2.202	2.135	2.226	2.135	2.270	2.135	2.258	2.135	2.330	2.135	2.308	2.135	2.263	2.135	2.267	2.135	2.193	2.135	2.243	2.135	2.260	2.135	2.187	90.00	77.69	90.00	77.27	90.00	75.03	90.00	75.13	90.00	73.03	90.00	74.00	90.00	104.79	90.00	102.41	90.00	103.73	90.00	78.20	90.00
4k36	1.61901	A	501		2.135	2.125	2.135	2.169	2.135	2.162	2.135	2.152	2.135	2.117	2.135	2.121	2.135	2.128	2.135	2.177	2.135	2.138	2.135	2.133	2.135	2.181	2.135	2.181	90.00	80.10	90.00	80.26	90.00	77.61	90.00	94.04	90.00	78.14	90.00	78.32	90.00	100.14	90.00	100.78	90.00	96.67	90.00	87.84	90.00
4k37	1.61914	B	503		2.135	2.136	2.135	2.133	2.135	2.139	2.135	2.130	2.135	2.141	2.135	2.131	2.135	2.138	2.135	2.130	2.135	2.138	2.135	2.132	2.135	2.144	2.135	2.154	90.00	98.06	90.00	98.48	90.00	83.84	90.00	83.12	90.00	95.30	90.00	83.34	90.00	95.35	90.00	95.69	90.00	97.18	90.00	83.70	90.00
4k38	1.83115	A	501		2.135	2.130	2.135	2.137	2.135	2.140	2.135	2.135	2.135	2.140	2.135	2.148	2.135	2.138	2.135	2.122	2.135	2.142	2.135	2.151	2.135	2.136	2.135	2.138	90.00	82.95	90.00	82.33	90.00	95.72	90.00	91.50	90.00	92.61	90.00	83.33	90.00	95.61	90.00	83.00	90.00	95.44	90.00	88.35	90.00
4k39	1.78342	A	503		2.135	2.125	2.135	2.170	2.135	2.141	2.135	2.137	2.135	2.142	2.135	2.138	2.135	2.131	2.135	2.095	2.135	2.161	2.135	2.138	2.135	2.159	2.135	2.182	90.00	81.16	90.00	83.84	90.00	82.23	90.00	82.52	90.00	80.14	90.00	79.28	90.00	98.07	90.00	96.50	90.00	95.65	90.00	81.23	90.00
4k9r	2.30001	A	401		2.135	2.138	2.135	2.140	2.135	2.139	2.135	2.138	2.135	2.136	2.135	2.133	2.135	2.137	2.135	2.137	2.135	2.135	2.135	2.138	2.135	2.135	2.135	2.133	90.00	89.57	90.00	89.66	90.00	88.72	90.00	88.76	90.00	90.11	90.00	90.11	90.00	89.76	90.00	91.19	90.00	90.25	90.00	89.15	90.00
4kt0	2.6	A	3001		2.135	2.133	2.135	2.130	2.135	2.138	2.135	2.122	2.135	2.137	2.135	2.134	2.135	2.134	2.135	2.133	2.135	2.133	2.135	2.137	2.135	2.136	2.135	2.139	90.00	89.34	90.00	89.19	90.00	90.15	90.00	90.31	90.00	89.10	90.00	89.39	90.00	90.75	90.00	89.82	90.00	90.60	90.00	89.00	90.00
4l6v	3.40001	1	3001		2.135	2.135	2.135	2.135	2.135	2.135	2.135	2.135	2.135	2.136	2.135	2.135	2.135	2.135	2.135	2.135	2.135	2.135	2.135	2.135	2.135	2.135	2.135	2.136	90.00	90.09	90.00	90.01	90.00	90.01	90.00	90.03	90.00	89.97	90.00	90.01	90.00	89.92	90.00	89.99	90.00	89.97	90.00	89.99	90.00
4m7s	2.02161	A	502		2.135	2.131	2.135	2.131	2.135	2.133	2.135	2.137	2.135	2.137	2.135	2.128	2.135	2.135	2.135	2.132	2.135	2.140	2.135	2.132	2.135	2.136	2.135	2.132	90.00	87.92	90.00	87.72	90.00	87.66	90.00	87.46	90.00	88.13	90.00	87.98	90.00	92.20	90.00	92.59	90.00	92.35	90.00	87.86	90.00
4m7t	1.56045	A	501		2.135	2.142	2.135	2.135	2.135	2.135	2.135	2.130	2.135	2.140	2.135	2.133	2.135	2.136	2.135	2.130	2.135	2.138	2.135	2.132	2.135	2.144	2.135	2.141	90.00	90.47	90.00	89.58	90.00	89.39	90.00	89.76	90.00	93.40	90.00	93.60	90.00	86.51	90.00	90.30	90.00	89.22	90.00	86.59	90.00
4mux	1.70239	A	401		2.135	2.166	2.135	2.135	2.135	2.139	2.135	2.204	2.135	2.206	2.135	2.209	2.135	2.166	2.135	2.165	2.135	2.152	2.135	2.101	2.135	2.154	2.135	2.128	90.00	75.93	90.00	75.59	90.00	77.14	90.00	77.81	90.00	78.32	90.00	79.46	90.00	98.96	90.00	100.88	90.00	105.65	90.00	74.91	90.00
4njg	2.59785	B	301		2.135	2.136	2.135	2.134	2.135	2.137	2.135	2.134	2.135	2.135	2.135	2.136	2.135	2.134	2.135	2.135	2.135	2.136	2.135	2.129	2.135	2.135	2.135	2.133	90.00	89.35	90.00	89.25	90.00	89.93	90.00	89.89	90.00	91.29	90.00	91.39	90.00	88.62	90.00	90.07	90.00	90.69	90.00	90.40	90.00
4njh	1.89755	B	301		2.135	2.243	2.135	2.193	2.135	2.162	2.135	2.240	2.135	2.118	2.135	2.145	2.135	2.216	2.135	2.195	2.135	2.289	2.135	2.152	2.135	2.170	2.135	2.257	90.00	76.32	90.00	76.40	90.00	81.74	90.00	81.04	90.00	74.16	90.00	73.82	90.00	106.50	90.00	98.09	90.00	99.40	90.00	76.83	90.00
4nji	2.19735	B	301		2.135	2.126	2.135	2.125	2.135	2.147	2.135	2.145	2.135	2.156	2.135	2.114	2.135	2.160	2.135	2.194	2.135	2.160	2.135	2.145	2.135	2.126	2.135	2.133	90.00	86.25	90.00	86.67	90.00	87.69	90.00	87.23	90.00	85.55	90.00	85.31	90.00	94.72	90.00	94.07	90.00	92.82	90.00	88.28	90.00
4njj	2.69978	B	301		2.135	2.133	2.135	2.135	2.135	2.131	2.135	2.166	2.135	2.135	2.135	2.134	2.135	2.183	2.135	2.139	2.135	2.150	2.135	2.135	2.135	2.133	2.135	2.135	90.00	90.86	90.00	91.23	90.00	88.23	90.00	87.99	90.00	89.64	90.00	89.56	90.00	90.52	90.00	91.52	90.00	89.00	90.00	96.04	90.00
4njk	1.91051	B	301		2.135	2.128	2.135	2.097	2.135	2.223	2.135	2.189	2.135	2.236	2.135	2.123	2.135	2.165	2.135	2.262	2.135	2.191	2.135	2.216	2.135	2.138	2.135	2.196	90.00	78.63	90.00	80.01	90.00	79.16	90.00	78.60	90.00	77.85	90.00	77.81	90.00	101.92	90.00	102.53	90.00	98.14	90.00	82.67	90.00
4p3x	1.65004	A	301		2.135	2.125	2.135	2.131	2.135	2.134	2.135	2.145	2.135	2.144	2.135	2.146	2.135	2.148	2.135	2.158	2.135	2.138	2.135	2.129	2.135	2.136	2.135	2.131	90.00	88.06	90.00	87.90	90.00	87.74	90.00	88.04	90.00	83.85	90.00	83.84	90.00	96.21	90.00	92.21	90.00	92.34	90.00	87.25	90.00
4pl1	2.58343	A	402		2.135	2.134	2.135	2.134	2.135	2.135	2.135	2.135	2.135	2.135	2.135	2.139	2.135	2.136	2.135	2.135	2.135	2.139	2.135	2.145	2.135	2.146	2.135	2.140	90.00	89.31	90.00	89.08	90.00	90.07	90.00	89.87	90.00	93.11	90.00	92.68	90.00	87.51	90.00	90.08	90.00	90.78	90.00	89.44	90.00
4pl2	2.20002	A	401		2.135	2.137	2.135	2.135	2.135	2.136	2.135	2.134	2.135	2.134	2.135	2.135	2.135	2.136	2.135	2.135	2.135	2.137	2.135	2.135	2.135	2.136	2.135	2.134	90.00	89.57	90.00	89.44	90.00	89.22	90.00	89.21	90.00	89.58	90.00	89.64	90.00	90.39	90.00	90.78	90.00	90.49	90.00	89.87	90.00
4r0v	2.28854	B	601		2.135	2.135	2.135	2.137	2.135	2.135	2.135	2.135	2.135	2.135	2.135	2.137	2.135	2.135	2.135	2.141	2.135	2.139	2.135	2.137	2.135	2.133	2.135	2.138	90.00	89.18	90.00	89.25	90.00	89.38	90.00	89.34	90.00	89.47	90.00	89.49	90.00	90.63	90.00	90.82	90.00	90.89	90.00	89.53	90.00
4r33	1.77998	B	502		2.135	2.204	2.135	2.182	2.135	2.147	2.135	2.169	2.135	2.183	2.135	2.198	2.135	2.050	2.135	2.234	2.135	2.246	2.135	2.152	2.135	2.120	2.135	2.142	90.00	83.80	90.00	85.03	90.00	77.99	90.00	78.91	90.00	76.84	90.00	79.74	90.00	100.57	90.00	103.08	90.00	93.84	90.00	87.44	90.00
4r34	1.79995	B	504		2.135	2.131	2.135	2.125	2.135	2.152	2.135	2.152	2.135	2.142	2.135	2.128	2.135	2.159	2.135	2.118	2.135	2.153	2.135	2.207	2.135	2.132	2.135	2.204	90.00	83.28	90.00	82.27	90.00	80.00	90.00	80.43	90.00	86.03	90.00	86.06	90.00	95.12	90.00	98.60	90.00	97.06	90.00	84.18	90.00
4rh0	2.10002	A	409		2.135	2.128	2.135	2.132	2.135	2.135	2.135	2.134	2.135	2.132	2.135	2.138	2.135	2.131	2.135	2.128	2.135	2.137	2.135	2.142	2.135	2.145	2.135	2.145	90.00	87.30	90.00	87.06	90.00	87.75	90.00	87.35	90.00	88.03	90.00	87.92	90.00	92.40	90.00	92.31	90.00	92.86	90.00	88.17	90.00
4rh1	2.60001	A	401		2.135	2.129	2.135	2.135	2.135	2.130	2.135	2.140	2.135	2.138	2.135	2.136	2.135	2.140	2.135	2.133	2.135	2.137	2.135	2.137	2.135	2.138	2.135	2.134	90.00	89.25	90.00	89.39	90.00	88.68	90.00	88.55	90.00	89.29	90.00	89.24	90.00	90.82	90.00	91.52	90.00	90.78	90.00	91.28	90.00
4rku	3.00003	A	8001		2.135	2.140	2.135	2.136	2.135	2.134	2.135	2.135	2.135	2.135	2.135	2.136	2.135	2.134	2.135	2.135	2.135	2.133	2.135	2.133	2.135	2.133	2.135	2.133	90.00	89.56	90.00	89.48	90.00	89.76	90.00	89.85	90.00	89.89	90.00	89.70	90.00	90.18	90.00	90.05	90.00	90.48	90.00	89.58	90.00
4rqo	2.24696	A	500		2.135	2.134	2.135	2.136	2.135	2.136	2.135	2.135	2.135	2.136	2.135	2.134	2.135	2.132	2.135	2.137	2.135	2.135	2.135	2.134	2.135	2.134	2.135	2.134	90.00	89.11	90.00	89.07	90.00	89.30	90.00	89.23	90.00	89.27	90.00	89.24	90.00	90.63	90.00	90.77	90.00	90.83	90.00	88.87	90.00
4rr2	2.5997	D	1000		2.135	2.133	2.135	2.132	2.135	2.138	2.135	2.131	2.135	2.139	2.135	2.128	2.135	2.134	2.135	2.138	2.135	2.135	2.135	2.139	2.135	2.135	2.135	2.130	90.00	89.82	90.00	89.93	90.00	89.20	90.00	89.14	90.00	89.01	90.00	89.18	90.00	90.92	90.00	90.86	90.00	90.06	90.00	89.20	90.00
4s23	1.64989	B	501		2.135	2.134	2.135	2.133	2.135	2.136	2.135	2.134	2.135	2.131	2.135	2.134	2.135	2.132	2.135	2.134	2.135	2.135	2.135	2.133	2.135	2.133	2.135	2.134	90.00	88.61	90.00	88.48	90.00	88.99	90.00	88.93	90.00	90.03	90.00	89.95	90.00	89.99	90.00	90.98	90.00	91.40	90.00	88.37	90.00
4s25	1.44876	A	701		2.135	2.221	2.135	2.250	2.135	2.192	2.135	2.220	2.135	2.204	2.135	2.260	2.135	2.218	2.135	2.183	2.135	2.215	2.135	2.182	2.135	2.248	2.135	2.198	90.00	76.89	90.00	76.92	90.00	77.25	90.00	77.18	90.00	73.07	90.00	73.47	90.00	105.42	90.00	99.81	90.00	101.79	90.00	75.20	90.00
4s26	1.84373	A	701		2.135	2.155	2.135	2.190	2.135	2.133	2.135	2.176	2.135	2.156	2.135	2.227	2.135	2.190	2.135	2.135	2.135	2.154	2.135	2.140	2.135	2.188	2.135	2.132	90.00	84.53	90.00	84.42	90.00	86.53	90.00	85.06	90.00	80.93	90.00	80.69	90.00	99.38	90.00	94.28	90.00	95.61	90.00	82.49	90.00
4s27	1.26741	A	701		2.135	2.250	2.135	2.266	2.135	2.238	2.135	2.256	2.135	2.277	2.135	2.352	2.135	2.224	2.135	2.243	2.135	2.214	2.135	2.229	2.135	2.271	2.135	2.237	90.00	78.34	90.00	77.35	90.00	75.89	90.00	76.71	90.00	72.45	90.00	72.79	90.00	106.38	90.00	100.33	90.00	102.19	90.00	75.91	90.00
4s28	1.24889	A	701		2.135	2.252	2.135	2.287	2.135	2.250	2.135	2.261	2.135	2.252	2.135	2.312	2.135	2.238	2.135	2.252	2.135	2.253	2.135	2.217	2.135	2.282	2.135	2.230	90.00	76.36	90.00	75.91	90.00	76.07	90.00	76.08	90.00	72.12	90.00	72.41	90.00	106.26	90.00	100.85	90.00	102.36	90.00	74.33	90.00
4s2a	2.93009	A	700		2.135	2.135	2.135	2.135	2.135	2.137	2.135	2.136	2.135	2.134	2.135	2.134	2.135	2.134	2.135	2.137	2.135	2.135	2.135	2.133	2.135	2.130	2.135	2.136	90.00	89.63	90.00	89.58	90.00	89.97	90.00	89.94	90.00	89.25	90.00	89.09	90.00	90.78	90.00	90.03	90.00	90.35	90.00	89.45	90.00
4s38	1.40002	A	901		2.135	2.285	2.135	2.252	2.135	2.269	2.135	2.305	2.135	2.317	2.135	2.241	2.135	2.242	2.135	2.245	2.135	2.286	2.135	2.288	2.135	2.234	2.135	2.300	90.00	73.79	90.00	74.92	90.00	71.66	90.00	71.20	90.00	76.79	90.00	76.15	90.00	99.81	90.00	107.35	90.00	103.71	90.00	73.40	90.00
4s39	1.30002	A	901		2.135	2.293	2.135	2.259	2.135	2.286	2.135	2.276	2.135	2.334	2.135	2.241	2.135	2.211	2.135	2.273	2.135	2.255	2.135	2.280	2.135	2.232	2.135	2.310	90.00	74.24	90.00	75.52	90.00	71.56	90.00	72.04	90.00	76.16	90.00	75.32	90.00	100.11	90.00	106.80	90.00	101.98	90.00	72.64	90.00
4s3a	1.6	A	902		2.135	2.276	2.135	2.231	2.135	2.250	2.135	2.311	2.135	2.263	2.135	2.189	2.135	2.237	2.135	2.242	2.135	2.240	2.135	2.254	2.135	2.248	2.135	2.306	90.00	73.46	90.00	74.52	90.00	72.41	90.00	72.94	90.00	76.00	90.00	75.75	90.00	101.13	90.00	105.82	90.00	103.27	90.00	73.82	90.00
4s3b	1.80003	A	902		2.135	2.229	2.135	2.227	2.135	2.273	2.135	2.203	2.135	2.286	2.135	2.163	2.135	2.194	2.135	2.285	2.135	2.230	2.135	2.180	2.135	2.227	2.135	2.267	90.00	74.79	90.00	76.26	90.00	73.25	90.00	73.45	90.00	77.15	90.00	76.38	90.00	100.07	90.00	106.55	90.00	100.77	90.00	75.90	90.00
4s3c	1.45002	A	902		2.135	2.254	2.135	2.180	2.135	2.235	2.135	2.287	2.135	2.292	2.135	2.125	2.135	2.187	2.135	2.284	2.135	2.186	2.135	2.275	2.135	2.205	2.135	2.306	90.00	70.35	90.00	72.46	90.00	71.10	90.00	73.29	90.00	76.15	90.00	75.56	90.00	99.87	90.00	106.94	90.00	105.64	90.00	70.82	90.00
4s3e	1.35001	A	901		2.135	2.311	2.135	2.256	2.135	2.311	2.135	2.329	2.135	2.340	2.135	2.215	2.135	2.242	2.135	2.308	2.135	2.271	2.135	2.287	2.135	2.252	2.135	2.305	90.00	73.23	90.00	74.55	90.00	70.36	90.00	71.02	90.00	75.12	90.00	75.15	90.00	100.71	90.00	107.82	90.00	103.07	90.00	72.23	90.00
4tpu	2.35468	A	302		2.135	2.130	2.135	2.129	2.135	2.139	2.135	2.131	2.135	2.138	2.135	2.130	2.135	2.135	2.135	2.138	2.135	2.136	2.135	2.132	2.135	2.133	2.135	2.133	90.00	89.23	90.00	89.15	90.00	89.50	90.00	89.28	90.00	89.49	90.00	89.51	90.00	90.59	90.00	90.67	90.00	90.81	90.00	88.96	90.00
4u0o	1.60002	B	302		2.135	2.173	2.135	2.169	2.135	2.132	2.135	2.145	2.135	2.132	2.135	2.131	2.135	2.112	2.135	2.132	2.135	2.116	2.135	2.137	2.135	2.154	2.135	2.174	90.00	85.12	90.00	86.09	90.00	88.29	90.00	89.90	90.00	89.02	90.00	86.76	90.00	89.60	90.00	87.93	90.00	92.88	90.00	79.18	90.00
4u0p	1.62345	B	302		2.135	2.150	2.135	2.212	2.135	2.175	2.135	2.134	2.135	2.124	2.135	2.160	2.135	2.164	2.135	2.155	2.135	2.089	2.135	2.155	2.135	2.172	2.135	2.144	90.00	76.60	90.00	76.63	90.00	78.68	90.00	79.54	90.00	79.90	90.00	79.13	90.00	98.42	90.00	98.24	90.00	100.90	90.00	76.72	90.00
4unf	2.15003	A	1248		2.135	2.141	2.135	2.135	2.135	2.138	2.135	2.143	2.135	2.136	2.135	2.134	2.135	2.137	2.135	2.139	2.135	2.133	2.135	2.131	2.135	2.131	2.135	2.139	90.00	88.53	90.00	88.51	90.00	89.55	90.00	89.77	90.00	87.77	90.00	87.72	90.00	92.17	90.00	90.19	90.00	91.39	90.00	88.07	90.00
4uob	1.31001	A	1329		2.135	2.276	2.135	2.281	2.135	2.302	2.135	2.271	2.135	2.306	2.135	2.271	2.135	2.297	2.135	2.295	2.135	2.259	2.135	2.309	2.135	2.256	2.135	2.263	90.00	73.57	90.00	73.85	90.00	72.96	90.00	73.14	90.00	73.53	90.00	73.31	90.00	103.69	90.00	104.85	90.00	103.92	90.00	73.27	90.00
4wcx	1.59001	C	501		2.135	2.214	2.135	2.140	2.135	2.160	2.135	2.160	2.135	2.145	2.135	2.173	2.135	2.188	2.135	2.185	2.135	2.085	2.135	2.218	2.135	2.168	2.135	2.140	90.00	80.92	90.00	77.51	90.00	79.19	90.00	78.04	90.00	82.91	90.00	78.06	90.00	99.03	90.00	101.20	90.00	99.38	90.00	77.60	90.00
4xdd	1.59949	A	602		2.135	2.171	2.135	2.181	2.135	2.203	2.135	2.177	2.135	2.198	2.135	2.234	2.135	2.174	2.135	2.184	2.135	2.169	2.135	2.191	2.135	2.212	2.135	2.157	90.00	76.55	90.00	76.36	90.00	77.18	90.00	76.74	90.00	77.89	90.00	77.37	90.00	100.03	90.00	100.41	90.00	101.36	90.00	76.27	90.00
4xk8	2.80002	a	855		2.135	2.135	2.135	2.134	2.135	2.135	2.135	2.135	2.135	2.136	2.135	2.135	2.135	2.135	2.135	2.136	2.135	2.135	2.135	2.134	2.135	2.136	2.135	2.135	90.00	89.83	90.00	89.83	90.00	89.69	90.00	89.68	90.00	89.92	90.00	89.98	90.00	89.96	90.00	90.20	90.00	90.05	90.00	90.03	90.00
4y28	2.79352	A	3001		2.135	2.135	2.135	2.135	2.135	2.135	2.135	2.135	2.135	2.134	2.135	2.134	2.135	2.135	2.135	2.135	2.135	2.135	2.135	2.136	2.135	2.134	2.135	2.135	90.00	89.99	90.00	89.94	90.00	89.43	90.00	89.42	90.00	89.49	90.00	89.47	90.00	90.48	90.00	90.54	90.00	90.04	90.00	89.85	90.00
4ylf	2.3005	B	502		2.135	2.135	2.135	2.135	2.135	2.136	2.135	2.135	2.135	2.134	2.135	2.134	2.135	2.135	2.135	2.135	2.135	2.135	2.135	2.135	2.135	2.134	2.135	2.135	90.00	89.75	90.00	90.17	90.00	89.79	90.00	89.75	90.00	90.05	90.00	90.01	90.00	90.08	90.00	90.25	90.00	90.20	90.00	89.78	90.00
4yoq	2.21003	A	401		2.135	2.129	2.135	2.137	2.135	2.136	2.135	2.128	2.135	2.135	2.135	2.137	2.135	2.140	2.135	2.135	2.135	2.128	2.135	2.131	2.135	2.138	2.135	2.129	90.00	89.77	90.00	89.76	90.00	89.81	90.00	89.83	90.00	89.33	90.00	89.37	90.00	90.65	90.00	90.15	90.00	90.22	90.00	88.80	90.00
4yph	2.32004	A	401		2.135	2.133	2.135	2.140	2.135	2.135	2.135	2.136	2.135	2.135	2.135	2.137	2.135	2.137	2.135	2.133	2.135	2.136	2.135	2.135	2.135	2.137	2.135	2.130	90.00	89.95	90.00	90.02	90.00	89.23	90.00	89.09	90.00	89.24	90.00	89.23	90.00	90.69	90.00	90.85	90.00	89.97	90.00	89.12	90.00
4ypr	2.59	B	400		2.135	2.132	2.135	2.132	2.135	2.135	2.135	2.135	2.135	2.134	2.135	2.132	2.135	2.134	2.135	2.136	2.135	2.136	2.135	2.134	2.135	2.133	2.135	2.135	90.00	89.19	90.00	89.18	90.00	89.15	90.00	89.20	90.00	89.55	90.00	89.61	90.00	90.39	90.00	90.74	90.00	90.78	90.00	89.43	90.00
4yry	2.39993	B	502		2.135	2.135	2.135	2.135	2.135	2.136	2.135	2.137	2.135	2.134	2.135	2.135	2.135	2.134	2.135	2.135	2.135	2.135	2.135	2.135	2.135	2.135	2.135	2.136	90.00	89.83	90.00	89.94	90.00	90.02	90.00	89.84	90.00	89.91	90.00	89.89	90.00	90.11	90.00	90.10	90.00	90.10	90.00	90.09	90.00
4ysx	2.24998	B	302		2.135	2.135	2.135	2.136	2.135	2.135	2.135	2.135	2.135	2.134	2.135	2.131	2.135	2.132	2.135	2.138	2.135	2.136	2.135	2.136	2.135	2.136	2.135	2.136	90.00	89.11	90.00	89.20	90.00	89.26	90.00	89.27	90.00	89.06	90.00	89.13	90.00	90.85	90.00	90.78	90.00	90.74	90.00	88.91	90.00
4ysy	3.09991	B	302		2.135	2.138	2.135	2.138	2.135	2.143	2.135	2.132	2.135	2.137	2.135	2.136	2.135	2.136	2.135	2.134	2.135	2.136	2.135	2.133	2.135	2.137	2.135	2.135	90.00	89.82	90.00	89.89	90.00	89.85	90.00	90.05	90.00	90.03	90.00	90.00	90.00	89.96	90.00	89.92	90.00	90.07	90.00	89.97	90.00
4ysz	3.29904	B	302		2.135	2.135	2.135	2.136	2.135	2.133	2.135	2.135	2.135	2.133	2.135	2.135	2.135	2.135	2.135	2.133	2.135	2.134	2.135	2.132	2.135	2.137	2.135	2.132	90.00	89.99	90.00	90.04	90.00	89.86	90.00	89.98	90.00	90.05	90.00	90.15	90.00	89.88	90.00	90.08	90.00	89.95	90.00	90.36	90.00
4yt0	3.6565	F	302		2.135	2.135	2.135	2.135	2.135	2.135	2.135	2.134	2.135	2.134	2.135	2.134	2.135	2.135	2.135	2.135	2.135	2.135	2.135	2.135	2.135	2.135	2.135	2.135	90.00	89.95	90.00	89.94	90.00	89.78	90.00	89.83	90.00	89.56	90.00	89.59	90.00	90.44	90.00	90.20	90.00	90.05	90.00	89.54	90.00
4ytn	2.99993	B	302		2.135	2.135	2.135	2.134	2.135	2.135	2.135	2.135	2.135	2.135	2.135	2.133	2.135	2.135	2.135	2.135	2.135	2.136	2.135	2.134	2.135	2.135	2.135	2.133	90.00	89.65	90.00	89.64	90.00	89.69	90.00	89.53	90.00	89.42	90.00	89.54	90.00	90.52	90.00	90.44	90.00	90.36	90.00	89.55	90.00
4ytp	3.1	B	302		2.135	2.134	2.135	2.134	2.135	2.136	2.135	2.137	2.135	2.137	2.135	2.135	2.135	2.135	2.135	2.135	2.135	2.136	2.135	2.136	2.135	2.135	2.135	2.137	90.00	89.43	90.00	89.44	90.00	90.00	90.00	89.92	90.00	89.91	90.00	89.83	90.00	90.17	90.00	90.05	90.00	90.58	90.00	89.99	90.00
4yxd	2.99994	B	302		2.135	2.132	2.135	2.134	2.135	2.135	2.135	2.132	2.135	2.137	2.135	2.135	2.135	2.134	2.135	2.136	2.135	2.133	2.135	2.139	2.135	2.133	2.135	2.134	90.00	89.11	90.00	89.15	90.00	88.91	90.00	88.92	90.00	89.63	90.00	89.55	90.00	90.41	90.00	91.12	90.00	90.92	90.00	90.01	90.00
4zbx	1.69975	A	201		2.135	2.129	2.135	2.143	2.135	2.157	2.135	2.137	2.135	2.156	2.135	2.145	2.135	2.171	2.135	2.156	2.135	2.153	2.135	2.163	2.135	2.144	2.135	2.131	90.00	80.56	90.00	80.51	90.00	82.20	90.00	81.64	90.00	81.36	90.00	81.35	90.00	98.07	90.00	97.63	90.00	98.87	90.00	79.82	90.00
4zbz	1.90008	A	201		2.135	2.136	2.135	2.156	2.135	2.174	2.135	2.119	2.135	2.165	2.135	2.156	2.135	2.179	2.135	2.161	2.135	2.143	2.135	2.168	2.135	2.157	2.135	2.137	90.00	81.06	90.00	80.87	90.00	81.67	90.00	81.21	90.00	80.64	90.00	80.63	90.00	98.87	90.00	97.93	90.00	98.21	90.00	81.99	90.00
4zk6	1.89462	A	401		2.135	2.137	2.135	2.134	2.135	2.130	2.135	2.138	2.135	2.131	2.135	2.136	2.135	2.133	2.135	2.132	2.135	2.135	2.135	2.136	2.135	2.131	2.135	2.138	90.00	88.65	90.00	88.57	90.00	89.06	90.00	88.82	90.00	88.30	90.00	88.84	90.00	91.05	90.00	90.81	90.00	91.03	90.00	88.83	90.00
5b46	2.10011	B	401		2.135	2.134	2.135	2.134	2.135	2.135	2.135	2.135	2.135	2.133	2.135	2.134	2.135	2.136	2.135	2.134	2.135	2.136	2.135	2.135	2.135	2.135	2.135	2.136	90.00	88.70	90.00	88.66	90.00	89.55	90.00	89.46	90.00	89.46	90.00	89.43	90.00	90.59	90.00	90.50	90.00	91.28	90.00	88.94	90.00
5b47	2.20378	B	401		2.135	2.135	2.135	2.135	2.135	2.135	2.135	2.135	2.135	2.135	2.135	2.134	2.135	2.136	2.135	2.135	2.135	2.135	2.135	2.136	2.135	2.136	2.135	2.136	90.00	89.57	90.00	89.59	90.00	90.04	90.00	90.01	90.00	89.79	90.00	89.77	90.00	90.24	90.00	89.98	90.00	90.40	90.00	89.49	90.00
5b48	2.50293	B	401		2.135	2.137	2.135	2.133	2.135	2.137	2.135	2.137	2.135	2.138	2.135	2.134	2.135	2.136	2.135	2.135	2.135	2.136	2.135	2.137	2.135	2.135	2.135	2.137	90.00	89.60	90.00	89.59	90.00	89.74	90.00	89.71	90.00	89.75	90.00	89.79	90.00	90.26	90.00	90.24	90.00	90.42	90.00	89.67	90.00
5bwe	3.30015	F	101		2.135	2.135	2.135	2.135	2.135	2.135	2.135	2.135	2.135	2.134	2.135	2.136	2.135	2.136	2.135	2.135	2.135	2.135	2.135	2.134	2.135	2.135	2.135	2.135	90.00	89.77	90.00	89.71	90.00	89.63	90.00	89.60	90.00	89.95	90.00	89.97	90.00	90.06	90.00	90.41	90.00	90.26	90.00	89.87	90.00
5c2t	2.75385	F	302		2.135	2.135	2.135	2.133	2.135	2.133	2.135	2.133	2.135	2.132	2.135	2.132	2.135	2.132	2.135	2.134	2.135	2.137	2.135	2.133	2.135	2.136	2.135	2.135	90.00	89.42	90.00	89.47	90.00	89.43	90.00	89.46	90.00	89.47	90.00	89.45	90.00	90.61	90.00	90.56	90.00	90.55	90.00	89.30	90.00
5c3j	2.79999	B	302		2.135	2.134	2.135	2.133	2.135	2.134	2.135	2.136	2.135	2.133	2.135	2.133	2.135	2.131	2.135	2.134	2.135	2.134	2.135	2.134	2.135	2.133	2.135	2.132	90.00	89.34	90.00	89.32	90.00	89.60	90.00	89.64	90.00	89.34	90.00	89.35	90.00	90.62	90.00	90.39	90.00	90.67	90.00	89.77	90.00
5c4i	2.27368	E	402		2.135	2.134	2.135	2.135	2.135	2.135	2.135	2.134	2.135	2.136	2.135	2.135	2.135	2.134	2.135	2.135	2.135	2.135	2.135	2.135	2.135	2.135	2.135	2.135	90.00	89.88	90.00	89.96	90.00	90.62	90.00	89.22	90.00	89.68	90.00	89.66	90.00	90.14	90.00	90.72	90.00	90.10	90.00	89.91	90.00
5d8v	0.480081	A	84		2.135	2.228	2.135	2.321	2.135	2.306	2.135	2.220	2.135	2.307	2.135	2.317	2.135	2.314	2.135	2.313	2.135	2.244	2.135	2.294	2.135	2.300	2.135	2.268	90.00	72.78	90.00	72.89	90.00	73.44	90.00	73.29	90.00	73.18	90.00	72.05	90.00	105.28	90.00	104.33	90.00	104.95	90.00	73.11	90.00
5dii	1.80392	D	301		2.135	2.140	2.135	2.151	2.135	2.135	2.135	2.174	2.135	2.151	2.135	2.124	2.135	2.132	2.135	2.151	2.135	2.150	2.135	2.212	2.135	2.199	2.135	2.204	90.00	80.40	90.00	82.30	90.00	81.60	90.00	82.70	90.00	78.99	90.00	78.11	90.00	102.49	90.00	96.42	90.00	97.04	90.00	79.65	90.00
5dpk	2.19999	A	401		2.135	2.139	2.135	2.133	2.135	2.133	2.135	2.137	2.135	2.130	2.135	2.137	2.135	2.135	2.135	2.133	2.135	2.138	2.135	2.132	2.135	2.134	2.135	2.136	90.00	89.57	90.00	89.40	90.00	89.29	90.00	89.31	90.00	88.89	90.00	88.99	90.00	91.03	90.00	90.68	90.00	90.52	90.00	90.53	90.00
5dqo	2.30015	B	501		2.135	2.135	2.135	2.135	2.135	2.135	2.135	2.135	2.135	2.135	2.135	2.134	2.135	2.134	2.135	2.135	2.135	2.134	2.135	2.134	2.135	2.135	2.135	2.135	90.00	89.37	90.00	89.36	90.00	89.50	90.00	89.44	90.00	89.67	90.00	89.61	90.00	90.42	90.00	90.49	90.00	90.54	90.00	90.18	90.00
5e44	2.65035	A	301		2.135	2.134	2.135	2.135	2.135	2.136	2.135	2.134	2.135	2.134	2.135	2.133	2.135	2.134	2.135	2.137	2.135	2.134	2.135	2.135	2.135	2.134	2.135	2.133	90.00	89.87	90.00	89.86	90.00	89.87	90.00	89.89	90.00	89.33	90.00	89.35	90.00	90.63	90.00	90.12	90.00	90.10	90.00	89.15	90.00
5ean	2.35532	A	1101		2.135	2.132	2.135	2.134	2.135	2.137	2.135	2.138	2.135	2.141	2.135	2.136	2.135	2.136	2.135	2.134	2.135	2.135	2.135	2.136	2.135	2.136	2.135	2.134	90.00	90.02	90.00	90.08	90.00	88.35	90.00	88.21	90.00	88.59	90.00	88.60	90.00	91.46	90.00	91.72	90.00	90.01	90.00	89.51	90.00
5eaw	2.98144	A	1101		2.135	2.131	2.135	2.133	2.135	2.137	2.135	2.135	2.135	2.136	2.135	2.137	2.135	2.135	2.135	2.134	2.135	2.135	2.135	2.132	2.135	2.137	2.135	2.133	90.00	89.75	90.00	90.26	90.00	89.69	90.00	89.56	90.00	90.18	90.00	90.23	90.00	90.04	90.00	90.61	90.00	89.96	90.00	89.51	90.00
5eax	2.90096	B	1101		2.135	2.132	2.135	2.135	2.135	2.136	2.135	2.134	2.135	2.134	2.135	2.136	2.135	2.138	2.135	2.135	2.135	2.133	2.135	2.136	2.135	2.138	2.135	2.134	90.00	89.64	90.00	89.55	90.00	90.20	90.00	90.22	90.00	89.95	90.00	89.99	90.00	90.12	90.00	89.78	90.00	90.39	90.00	89.36	90.00
5exd	2.49507	K	402		2.135	2.135	2.135	2.135	2.135	2.134	2.135	2.136	2.135	2.135	2.135	2.136	2.135	2.135	2.135	2.135	2.135	2.135	2.135	2.135	2.135	2.135	2.135	2.135	90.00	89.90	90.00	89.93	90.00	90.13	90.00	90.12	90.00	89.93	90.00	89.93	90.00	90.02	90.00	89.92	90.00	90.11	90.00	90.00	90.00
5exe	1.87856	E	402		2.135	2.129	2.135	2.148	2.135	2.146	2.135	2.160	2.135	2.134	2.135	2.150	2.135	2.119	2.135	2.155	2.135	2.144	2.135	2.149	2.135	2.125	2.135	2.120	90.00	92.76	90.00	92.88	90.00	93.19	90.00	90.03	90.00	94.82	90.00	91.78	90.00	87.88	90.00	87.92	90.00	85.29	90.00	92.73	90.00
5exj	1.61836	A	402		2.135	2.214	2.135	2.244	2.135	2.254	2.135	2.155	2.135	2.263	2.135	2.251	2.135	2.229	2.135	2.269	2.135	2.241	2.135	2.214	2.135	2.231	2.135	2.199	90.00	73.43	90.00	73.46	90.00	74.69	90.00	74.21	90.00	74.29	90.00	74.32	90.00	103.18	90.00	103.79	90.00	104.99	90.00	76.55	90.00
5exr	3.29713	B	601		2.135	2.135	2.135	2.135	2.135	2.134	2.135	2.135	2.135	2.136	2.135	2.135	2.135	2.135	2.135	2.134	2.135	2.133	2.135	2.136	2.135	2.135	2.135	2.135	90.00	89.88	90.00	89.84	90.00	90.31	90.00	90.35	90.00	90.30	90.00	90.36	90.00	89.69	90.00	89.63	90.00	90.20	90.00	89.64	90.00
5f0q	2.20711	A	501		2.135	2.135	2.135	2.135	2.135	2.134	2.135	2.135	2.135	2.135	2.135	2.135	2.135	2.135	2.135	2.135	2.135	2.136	2.135	2.134	2.135	2.135	2.135	2.135	90.00	89.87	90.00	89.86	90.00	89.79	90.00	89.79	90.00	89.87	90.00	89.91	90.00	90.10	90.00	90.22	90.00	90.13	90.00	89.49	90.00
5f0s	3.00051	B	501		2.135	2.135	2.135	2.134	2.135	2.136	2.135	2.135	2.135	2.134	2.135	2.135	2.135	2.135	2.135	2.134	2.135	2.135	2.135	2.134	2.135	2.135	2.135	2.133	90.00	89.52	90.00	89.45	90.00	89.36	90.00	89.29	90.00	90.01	90.00	90.09	90.00	89.94	90.00	90.62	90.00	90.50	90.00	89.81	90.00
5f33	1.45001	A	301		2.135	2.137	2.135	2.152	2.135	2.141	2.135	2.164	2.135	2.153	2.135	2.164	2.135	2.182	2.135	2.155	2.135	2.179	2.135	2.134	2.135	2.173	2.135	2.164	90.00	80.75	90.00	80.73	90.00	79.41	90.00	78.81	90.00	78.78	90.00	78.66	90.00	101.00	90.00	101.44	90.00	98.59	90.00	84.16	90.00
5f35	1.60001	A	301		2.135	2.214	2.135	2.237	2.135	2.228	2.135	2.236	2.135	2.244	2.135	2.222	2.135	2.220	2.135	2.258	2.135	2.263	2.135	2.245	2.135	2.208	2.135	2.249	90.00	77.53	90.00	78.17	90.00	73.45	90.00	73.09	90.00	74.81	90.00	73.57	90.00	104.02	90.00	106.74	90.00	99.80	90.00	76.59	90.00
5f3d	1.90027	A	301		2.135	2.134	2.135	2.139	2.135	2.135	2.135	2.148	2.135	2.134	2.135	2.137	2.135	2.142	2.135	2.134	2.135	2.144	2.135	2.123	2.135	2.139	2.135	2.138	90.00	88.61	90.00	88.66	90.00	88.79	90.00	88.52	90.00	85.88	90.00	85.78	90.00	94.22	90.00	91.35	90.00	91.24	90.00	87.17	90.00
5fep	1.4495	A	401		2.135	2.165	2.135	2.160	2.135	2.186	2.135	2.140	2.135	2.158	2.135	2.158	2.135	2.155	2.135	2.171	2.135	2.174	2.135	2.256	2.135	2.192	2.135	2.173	90.00	76.85	90.00	76.31	90.00	76.99	90.00	76.48	90.00	80.38	90.00	80.91	90.00	99.12	90.00	102.33	90.00	101.79	90.00	79.04	90.00
5fes	1.27072	A	401		2.135	2.283	2.135	2.242	2.135	2.311	2.135	2.300	2.135	2.301	2.135	2.249	2.135	2.254	2.135	2.309	2.135	2.299	2.135	2.354	2.135	2.339	2.135	2.343	90.00	72.48	90.00	72.16	90.00	72.46	90.00	72.12	90.00	76.14	90.00	76.85	90.00	103.64	90.00	106.08	90.00	105.27	90.00	73.15	90.00
5few	1.16701	A	401		2.135	2.289	2.135	2.225	2.135	2.316	2.135	2.310	2.135	2.279	2.135	2.256	2.135	2.248	2.135	2.308	2.135	2.305	2.135	2.434	2.135	2.356	2.135	2.401	90.00	72.82	90.00	71.56	90.00	71.79	90.00	71.36	90.00	76.02	90.00	76.32	90.00	106.28	90.00	106.33	90.00	104.86	90.00	72.92	90.00
5fex	1.32044	A	401		2.135	2.267	2.135	2.225	2.135	2.305	2.135	2.287	2.135	2.264	2.135	2.251	2.135	2.248	2.135	2.298	2.135	2.287	2.135	2.440	2.135	2.311	2.135	2.359	90.00	73.18	90.00	71.93	90.00	72.60	90.00	72.12	90.00	76.53	90.00	76.37	90.00	105.22	90.00	105.76	90.00	104.81	90.00	73.85	90.00
5ff2	1.47093	A	401		2.135	2.146	2.135	2.132	2.135	2.163	2.135	2.136	2.135	2.139	2.135	2.138	2.135	2.133	2.135	2.141	2.135	2.149	2.135	2.176	2.135	2.165	2.135	2.184	90.00	79.86	90.00	79.18	90.00	79.50	90.00	78.93	90.00	83.15	90.00	83.02	90.00	97.40	90.00	100.20	90.00	99.34	90.00	82.37	90.00
5g5g	1.7	B	320		2.135	2.170	2.135	2.186	2.135	2.181	2.135	2.213	2.135	2.167	2.135	2.181	2.135	2.199	2.135	2.150	2.135	2.172	2.135	2.197	2.135	2.188	2.135	2.178	90.00	77.71	90.00	77.53	90.00	78.22	90.00	77.52	90.00	74.82	90.00	74.70	90.00	105.27	90.00	99.35	90.00	99.62	90.00	71.29	90.00
5g5h	2.30002	B	1317		2.135	2.136	2.135	2.133	2.135	2.134	2.135	2.135	2.135	2.131	2.135	2.137	2.135	2.133	2.135	2.135	2.135	2.131	2.135	2.134	2.135	2.134	2.135	2.136	90.00	88.56	90.00	88.40	90.00	89.34	90.00	89.50	90.00	89.51	90.00	89.52	90.00	90.48	90.00	90.51	90.00	91.54	90.00	89.54	90.00
5h8c	2.29159	A	601		2.135	2.135	2.135	2.144	2.135	2.129	2.135	2.137	2.135	2.130	2.135	2.154	2.135	2.144	2.135	2.126	2.135	2.132	2.135	2.125	2.135	2.148	2.135	2.130	90.00	89.36	90.00	89.14	90.00	89.43	90.00	89.44	90.00	89.28	90.00	89.52	90.00	90.56	90.00	90.47	90.00	90.90	90.00	89.15	90.00
5h8v	2.2	A	701		2.135	2.135	2.135	2.135	2.135	2.138	2.135	2.130	2.135	2.133	2.135	2.131	2.135	2.132	2.135	2.136	2.135	2.133	2.135	2.136	2.135	2.134	2.135	2.132	90.00	89.70	90.00	89.61	90.00	89.83	90.00	89.85	90.00	88.56	90.00	88.51	90.00	91.37	90.00	90.07	90.00	90.08	90.00	86.97	90.00
5h8w	2.20002	A	801		2.135	2.157	2.135	2.141	2.135	2.153	2.135	2.149	2.135	2.128	2.135	2.110	2.135	2.126	2.135	2.166	2.135	2.133	2.135	2.159	2.135	2.143	2.135	2.145	90.00	83.39	90.00	83.54	90.00	82.75	90.00	83.61	90.00	83.78	90.00	84.11	90.00	95.65	90.00	96.41	90.00	95.46	90.00	84.43	90.00
5h8y	2.2	D	701		2.135	2.136	2.135	2.136	2.135	2.136	2.135	2.133	2.135	2.134	2.135	2.133	2.135	2.133	2.135	2.135	2.135	2.132	2.135	2.135	2.135	2.133	2.135	2.135	90.00	89.47	90.00	89.42	90.00	89.15	90.00	89.14	90.00	89.04	90.00	89.00	90.00	90.93	90.00	90.82	90.00	90.49	90.00	88.43	90.00
5h92	2.08144	B	701		2.135	2.130	2.135	2.134	2.135	2.137	2.135	2.134	2.135	2.137	2.135	2.133	2.135	2.131	2.135	2.140	2.135	2.129	2.135	2.130	2.135	2.134	2.135	2.136	90.00	89.22	90.00	89.18	90.00	89.33	90.00	89.41	90.00	88.61	90.00	88.64	90.00	91.19	90.00	90.42	90.00	90.56	90.00	87.59	90.00
5hr6	2.87775	A	502		2.135	2.135	2.135	2.130	2.135	2.136	2.135	2.136	2.135	2.135	2.135	2.133	2.135	2.135	2.135	2.135	2.135	2.132	2.135	2.133	2.135	2.134	2.135	2.131	90.00	89.56	90.00	89.56	90.00	89.77	90.00	89.82	90.00	89.82	90.00	89.81	90.00	90.18	90.00	90.13	90.00	90.51	90.00	89.65	90.00
5hr7	2.39683	B	501		2.135	2.135	2.135	2.139	2.135	2.134	2.135	2.135	2.135	2.137	2.135	2.133	2.135	2.134	2.135	2.135	2.135	2.135	2.135	2.134	2.135	2.139	2.135	2.133	90.00	89.50	90.00	89.52	90.00	89.53	90.00	89.54	90.00	89.59	90.00	89.70	90.00	90.30	90.00	90.46	90.00	90.54	90.00	89.69	90.00
5kcm	2.14912	B	602		2.135	2.133	2.135	2.135	2.135	2.136	2.135	2.133	2.135	2.134	2.135	2.135	2.135	2.136	2.135	2.133	2.135	2.137	2.135	2.136	2.135	2.136	2.135	2.132	90.00	88.91	90.00	88.90	90.00	89.44	90.00	89.51	90.00	89.29	90.00	89.30	90.00	90.70	90.00	90.57	90.00	91.14	90.00	89.28	90.00
5ktm	1.44017	A	401		2.135	2.144	2.135	2.138	2.135	2.138	2.135	2.136	2.135	2.135	2.135	2.141	2.135	2.141	2.135	2.140	2.135	2.147	2.135	2.146	2.135	2.146	2.135	2.143	90.00	81.66	90.00	81.53	90.00	81.25	90.00	81.23	90.00	80.25	90.00	80.46	90.00	99.43	90.00	98.06	90.00	97.74	90.00	81.70	90.00
5ktn	1.34006	A	401		2.135	2.251	2.135	2.219	2.135	2.283	2.135	2.225	2.135	2.243	2.135	2.291	2.135	2.257	2.135	2.244	2.135	2.274	2.135	2.326	2.135	2.271	2.135	2.334	90.00	74.93	90.00	72.78	90.00	73.86	90.00	72.69	90.00	74.82	90.00	74.18	90.00	106.16	90.00	103.23	90.00	105.02	90.00	75.27	90.00
5ktp	1.542	A	401		2.135	2.219	2.135	2.227	2.135	2.244	2.135	2.217	2.135	2.182	2.135	2.267	2.135	2.202	2.135	2.207	2.135	2.262	2.135	2.241	2.135	2.258	2.135	2.226	90.00	75.54	90.00	73.55	90.00	74.95	90.00	73.40	90.00	71.22	90.00	71.67	90.00	108.04	90.00	102.99	90.00	102.89	90.00	76.49	90.00
5ktr	1.3366	A	401		2.135	2.231	2.135	2.194	2.135	2.224	2.135	2.236	2.135	2.226	2.135	2.270	2.135	2.224	2.135	2.230	2.135	2.255	2.135	2.254	2.135	2.248	2.135	2.246	90.00	75.81	90.00	74.35	90.00	74.80	90.00	74.44	90.00	71.10	90.00	71.82	90.00	108.42	90.00	103.19	90.00	103.63	90.00	75.97	90.00
5kts	1.33785	A	401		2.135	2.214	2.135	2.211	2.135	2.211	2.135	2.226	2.135	2.207	2.135	2.257	2.135	2.231	2.135	2.203	2.135	2.242	2.135	2.241	2.135	2.251	2.135	2.228	90.00	75.72	90.00	74.72	90.00	75.42	90.00	74.70	90.00	71.28	90.00	71.77	90.00	108.31	90.00	103.01	90.00	102.64	90.00	75.94	90.00
5ktt	1.49893	A	401		2.135	2.139	2.135	2.135	2.135	2.133	2.135	2.153	2.135	2.147	2.135	2.151	2.135	2.151	2.135	2.148	2.135	2.151	2.135	2.139	2.135	2.143	2.135	2.142	90.00	81.14	90.00	81.13	90.00	80.12	90.00	80.19	90.00	78.68	90.00	78.78	90.00	100.66	90.00	99.44	90.00	98.53	90.00	81.55	90.00
5l2r	2.05427	A	608		2.135	2.131	2.135	2.132	2.135	2.132	2.135	2.135	2.135	2.137	2.135	2.135	2.135	2.136	2.135	2.137	2.135	2.136	2.135	2.133	2.135	2.134	2.135	2.131	90.00	88.51	90.00	88.63	90.00	88.45	90.00	88.20	90.00	89.33	90.00	89.34	90.00	90.68	90.00	91.73	90.00	91.40	90.00	88.02	90.00
5l8r	2.60001	A	843		2.135	2.131	2.135	2.133	2.135	2.131	2.135	2.134	2.135	2.135	2.135	2.134	2.135	2.134	2.135	2.136	2.135	2.135	2.135	2.134	2.135	2.133	2.135	2.132	90.00	89.99	90.00	90.31	90.00	89.58	90.00	89.67	90.00	89.93	90.00	89.85	90.00	90.01	90.00	90.57	90.00	90.03	90.00	89.98	90.00
5lfa	2.50002	A	603		2.135	2.130	2.135	2.131	2.135	2.128	2.135	2.137	2.135	2.133	2.135	2.130	2.135	2.136	2.135	2.127	2.135	2.139	2.135	2.130	2.135	2.134	2.135	2.133	90.00	87.78	90.00	87.92	90.00	88.45	90.00	88.20	90.00	87.83	90.00	87.85	90.00	92.24	90.00	91.76	90.00	92.19	90.00	88.68	90.00
5lqm	1.62	A	301		2.135	2.201	2.135	2.216	2.135	2.145	2.135	2.227	2.135	2.171	2.135	2.214	2.135	2.227	2.135	2.193	2.135	2.233	2.135	2.162	2.135	2.194	2.135	2.206	90.00	78.41	90.00	78.99	90.00	74.76	90.00	75.05	90.00	75.49	90.00	74.95	90.00	103.27	90.00	105.18	90.00	99.81	90.00	77.53	90.00
5lqs	1.90002	A	301		2.135	2.132	2.135	2.136	2.135	2.134	2.135	2.132	2.135	2.135	2.135	2.135	2.135	2.142	2.135	2.137	2.135	2.135	2.135	2.130	2.135	2.131	2.135	2.134	90.00	88.26	90.00	88.31	90.00	88.62	90.00	88.63	90.00	87.96	90.00	87.78	90.00	92.07	90.00	91.44	90.00	91.70	90.00	88.70	90.00
5n07	1.95014	A	201		2.135	2.133	2.135	2.135	2.135	2.134	2.135	2.129	2.135	2.134	2.135	2.135	2.135	2.134	2.135	2.134	2.135	2.130	2.135	2.136	2.135	2.134	2.135	2.134	90.00	89.40	90.00	89.42	90.00	89.51	90.00	89.58	90.00	89.52	90.00	89.48	90.00	90.50	90.00	90.41	90.00	90.59	90.00	88.77	90.00
5tgs	2.54773	A	301		2.135	2.135	2.135	2.134	2.135	2.135	2.135	2.135	2.135	2.137	2.135	2.135	2.135	2.135	2.135	2.134	2.135	2.134	2.135	2.135	2.135	2.135	2.135	2.135	90.00	90.06	90.00	90.04	90.00	89.25	90.00	89.29	90.00	89.55	90.00	89.56	90.00	90.42	90.00	90.69	90.00	90.00	90.00	89.85	90.00
5th5	2.407	A	301		2.135	2.134	2.135	2.135	2.135	2.135	2.135	2.140	2.135	2.136	2.135	2.138	2.135	2.133	2.135	2.135	2.135	2.135	2.135	2.134	2.135	2.134	2.135	2.133	90.00	90.23	90.00	90.31	90.00	89.74	90.00	89.84	90.00	89.64	90.00	89.48	90.00	90.46	90.00	90.22	90.00	89.84	90.00	89.21	90.00
6fd1	1.35438	A	107		2.135	2.137	2.135	2.134	2.135	2.140	2.135	2.129	2.135	2.125	2.135	2.129	2.135	2.132	2.135	2.139	2.135	2.138	2.135	2.143	2.135	2.139	2.135	2.143	90.00	84.11	90.00	83.89	90.00	84.63	90.00	84.56	90.00	83.74	90.00	83.72	90.00	96.36	90.00	95.02	90.00	95.35	90.00	83.55	90.00
6fdr	1.4058	A	107		2.135	2.207	2.135	2.159	2.135	2.215	2.135	2.209	2.135	2.194	2.135	2.170	2.135	2.167	2.135	2.206	2.135	2.216	2.135	2.242	2.135	2.210	2.135	2.235	90.00	79.01	90.00	78.31	90.00	77.51	90.00	77.13	90.00	76.36	90.00	76.79	90.00	103.90	90.00	101.36	90.00	99.30	90.00	77.26	90.00
7fdr	1.39983	A	107		2.135	2.132	2.135	2.135	2.135	2.135	2.135	2.131	2.135	2.132	2.135	2.135	2.135	2.140	2.135	2.138	2.135	2.141	2.135	2.123	2.135	2.123	2.135	2.118	90.00	88.73	90.00	88.64	90.00	87.19	90.00	87.04	90.00	89.79	90.00	89.86	90.00	89.80	90.00	93.04	90.00	91.23	90.00	87.94	90.00
[truncated: 27 more columns]
